# Supplementary material for: Data on the abundance of the banana weevil Cosmopolites sordidus and of the earwig Euborellia caraibea in bare soil and cover crop plots
Source: Data Brief. 2016 Apr 27;7:1565–9. doi: 10.1016/j.dib.2016.04.056 (PMC4865667; doi:10.1016/j.dib.2016.04.056)
Supplement: Supplementary file 2 — Supplementary material [file mmc2.zip]

Archive with 1 entries (1 files):
- Appendix A.txt
