# Supplementary material for: Data on the abundance of the banana weevil Cosmopolites sordidus and of the earwig Euborellia caraibea in bare soil and cover crop plots
Source: Data Brief. 2016 Apr 27;7:1565–9. doi: 10.1016/j.dib.2016.04.056 (PMC4865667; doi:10.1016/j.dib.2016.04.056)
Supplement: Supplementary file 2 — Supplementary material [file mmc2.zip › Appendix A.txt]

Plots	IdBanana	Earwig	MatureWeevil	TeneralWeevil	Weevil	SamplingDate	Xcoordinates	Ycoordinates	SoilType
P1	P1R1L1	0	2	0	2	5	0	0	BareSoil
P1	P1R1L2	2	1	2	3	5	0	-2.3	BareSoil
P1	P1R1L3	1	0	0	0	5	0	-4.6	BareSoil
P1	P1R1L4	2	0	1	1	5	0	-6.9	BareSoil
P1	P1R1L5	0	1	0	1	5	0	-9.2	BareSoil
P1	P1R1L6	0	0	0	0	5	0	-11.5	BareSoil
P1	P1R1L7	0	0	0	0	5	0	-13.8	BareSoil
P1	P1R2L1	0	2	0	2	5	2.3	0	BareSoil
P1	P1R2L2	0	2	0	2	5	2.3	-2.3	BareSoil
P1	P1R2L3	0	1	0	1	5	2.3	-4.6	BareSoil
P1	P1R2L4	0	4	0	4	5	2.3	-6.9	BareSoil
P1	P1R2L5	0	1	0	1	5	2.3	-9.2	BareSoil
P1	P1R2L6	0	0	0	0	5	2.3	-11.5	BareSoil
P1	P1R2L7	0	0	0	0	5	2.3	-13.8	BareSoil
P1	P1R3L1	0	0	1	1	5	4.6	0	BareSoil
P1	P1R3L2	0	1	0	1	5	4.6	-2.3	BareSoil
P1	P1R3L3	0	0	0	0	5	4.6	-4.6	BareSoil
P1	P1R3L4	0	1	0	1	5	4.6	-6.9	BareSoil
P1	P1R3L5	0	0	0	0	5	4.6	-9.2	BareSoil
P1	P1R3L6	0	1	0	1	5	4.6	-11.5	BareSoil
P1	P1R3L7	0	0	0	0	5	4.6	-13.8	BareSoil
P1	P1R4L1	1	2	0	2	5	6.9	0	BareSoil
P1	P1R4L2	1	1	0	1	5	6.9	-2.3	BareSoil
P1	P1R4L3	0	1	0	1	5	6.9	-4.6	BareSoil
P1	P1R4L4	1	1	0	1	5	6.9	-6.9	BareSoil
P1	P1R4L5	0	0	0	0	5	6.9	-9.2	BareSoil
P1	P1R4L6	0	0	0	0	5	6.9	-11.5	BareSoil
P1	P1R4L7	0	0	1	1	5	6.9	-13.8	BareSoil
P1	P1R5L1	0	1	0	1	5	9.2	0	BareSoil
P1	P1R5L2	0	0	0	0	5	9.2	-2.3	BareSoil
P1	P1R5L3	0	0	0	0	5	9.2	-4.6	BareSoil
P1	P1R5L4	1	0	0	0	5	9.2	-6.9	BareSoil
P1	P1R5L5	1	2	0	2	5	9.2	-9.2	BareSoil
P1	P1R5L6	0	0	2	2	5	9.2	-11.5	BareSoil
P1	P1R5L7	0	0	0	0	5	9.2	-13.8	BareSoil
P1	P1R6L1	0	0	0	0	5	11.5	0	BareSoil
P1	P1R6L2	0	1	0	1	5	11.5	-2.3	BareSoil
P1	P1R6L3	1	1	0	1	5	11.5	-4.6	BareSoil
P1	P1R6L4	0	1	0	1	5	11.5	-6.9	BareSoil
P1	P1R6L5	0	2	0	2	5	11.5	-9.2	BareSoil
P1	P1R6L6	0	3	0	3	5	11.5	-11.5	BareSoil
P1	P1R6L7	0	0	0	0	5	11.5	-13.8	BareSoil
P1	P1R7L1	1	0	0	0	5	13.8	0	BareSoil
P1	P1R7L2	0	3	0	3	5	13.8	-2.3	BareSoil
P1	P1R7L3	1	1	0	1	5	13.8	-4.6	BareSoil
P1	P1R7L4	0	4	0	4	5	13.8	-6.9	BareSoil
P1	P1R7L5	0	0	0	0	5	13.8	-9.2	BareSoil
P1	P1R7L6	0	0	0	0	5	13.8	-11.5	BareSoil
P1	P1R7L7	0	0	0	0	5	13.8	-13.8	BareSoil
P2	P2R1L1	0	1	0	1	5	0	-20.8	CoverCrop
P2	P2R1L2	0	0	0	0	5	0	-23.1	CoverCrop
P2	P2R1L3	0	0	0	0	5	0	-25.4	CoverCrop
P2	P2R1L4	0	0	0	0	5	0	-27.7	CoverCrop
P2	P2R1L5	0	1	0	1	5	0	-30	CoverCrop
P2	P2R1L6	0	0	0	0	5	0	-32.3	CoverCrop
P2	P2R1L7	0	1	1	2	5	0	-34.6	CoverCrop
P2	P2R2L1	0	0	0	0	5	2.3	-20.8	CoverCrop
P2	P2R2L2	0	0	1	1	5	2.3	-23.1	CoverCrop
P2	P2R2L3	0	0	0	0	5	2.3	-25.4	CoverCrop
P2	P2R2L4	0	0	2	2	5	2.3	-27.7	CoverCrop
P2	P2R2L5	0	2	1	3	5	2.3	-30	CoverCrop
P2	P2R2L6	0	1	0	1	5	2.3	-32.3	CoverCrop
P2	P2R2L7	0	0	0	0	5	2.3	-34.6	CoverCrop
P2	P2R3L1	0	0	0	0	5	4.6	-20.8	CoverCrop
P2	P2R3L2	0	0	0	0	5	4.6	-23.1	CoverCrop
P2	P2R3L3	0	0	0	0	5	4.6	-25.4	CoverCrop
P2	P2R3L4	0	0	0	0	5	4.6	-27.7	CoverCrop
P2	P2R3L5	0	0	0	0	5	4.6	-30	CoverCrop
P2	P2R3L6	0	0	0	0	5	4.6	-32.3	CoverCrop
P2	P2R3L7	0	0	0	0	5	4.6	-34.6	CoverCrop
P2	P2R4L1	0	0	0	0	5	6.9	-20.8	CoverCrop
P2	P2R4L2	0	0	0	0	5	6.9	-23.1	CoverCrop
P2	P2R4L3	0	0	0	0	5	6.9	-25.4	CoverCrop
P2	P2R4L4	0	0	0	0	5	6.9	-27.7	CoverCrop
P2	P2R4L5	0	0	0	0	5	6.9	-30	CoverCrop
P2	P2R4L6	0	0	1	1	5	6.9	-32.3	CoverCrop
P2	P2R4L7	0	0	0	0	5	6.9	-34.6	CoverCrop
P2	P2R5L1	0	0	0	0	5	9.2	-20.8	CoverCrop
P2	P2R5L2	0	0	0	0	5	9.2	-23.1	CoverCrop
P2	P2R5L3	0	0	0	0	5	9.2	-25.4	CoverCrop
P2	P2R5L4	0	1	0	1	5	9.2	-27.7	CoverCrop
P2	P2R5L5	0	0	0	0	5	9.2	-30	CoverCrop
P2	P2R5L6	0	0	0	0	5	9.2	-32.3	CoverCrop
P2	P2R5L7	0	0	0	0	5	9.2	-34.6	CoverCrop
P2	P2R6L1	0	0	0	0	5	11.5	-20.8	CoverCrop
P2	P2R6L2	0	1	1	2	5	11.5	-23.1	CoverCrop
P2	P2R6L3	0	1	0	1	5	11.5	-25.4	CoverCrop
P2	P2R6L4	0	0	0	0	5	11.5	-27.7	CoverCrop
P2	P2R6L5	1	0	0	0	5	11.5	-30	CoverCrop
P2	P2R6L6	0	0	0	0	5	11.5	-32.3	CoverCrop
P2	P2R6L7	0	0	0	0	5	11.5	-34.6	CoverCrop
P2	P2R7L1	0	0	0	0	5	13.8	-20.8	CoverCrop
P2	P2R7L2	0	0	0	0	5	13.8	-23.1	CoverCrop
P2	P2R7L3	0	1	0	1	5	13.8	-25.4	CoverCrop
P2	P2R7L4	0	0	0	0	5	13.8	-27.7	CoverCrop
P2	P2R7L5	0	1	0	1	5	13.8	-30	CoverCrop
P2	P2R7L6	0	0	0	0	5	13.8	-32.3	CoverCrop
P2	P2R7L7	0	1	0	1	5	13.8	-34.6	CoverCrop
P3	P3R1L1	1	0	0	0	5	0	-41.6	BareSoil
P3	P3R1L2	0	0	0	0	5	0	-43.9	BareSoil
P3	P3R1L3	0	0	0	0	5	0	-46.2	BareSoil
P3	P3R1L4	0	0	0	0	5	0	-48.5	BareSoil
P3	P3R1L5	3	1	0	1	5	0	-50.8	BareSoil
P3	P3R1L6	0	0	0	0	5	0	-53.1	BareSoil
P3	P3R1L7	0	0	0	0	5	0	-55.4	BareSoil
P3	P3R2L1	1	0	0	0	5	2.3	-41.6	BareSoil
P3	P3R2L2	0	0	0	0	5	2.3	-43.9	BareSoil
P3	P3R2L3	0	0	0	0	5	2.3	-46.2	BareSoil
P3	P3R2L4	0	0	0	0	5	2.3	-48.5	BareSoil
P3	P3R2L5	0	2	0	2	5	2.3	-50.8	BareSoil
P3	P3R2L6	0	0	0	0	5	2.3	-53.1	BareSoil
P3	P3R2L7	1	0	0	0	5	2.3	-55.4	BareSoil
P3	P3R3L1	1	0	0	0	5	4.6	-41.6	BareSoil
P3	P3R3L2	1	0	0	0	5	4.6	-43.9	BareSoil
P3	P3R3L3	0	1	0	1	5	4.6	-46.2	BareSoil
P3	P3R3L4	0	0	0	0	5	4.6	-48.5	BareSoil
P3	P3R3L5	0	0	0	0	5	4.6	-50.8	BareSoil
P3	P3R3L6	0	0	1	1	5	4.6	-53.1	BareSoil
P3	P3R3L7	0	1	0	1	5	4.6	-55.4	BareSoil
P3	P3R4L1	1	0	0	0	5	6.9	-41.6	BareSoil
P3	P3R4L2	1	1	0	1	5	6.9	-43.9	BareSoil
P3	P3R4L3	0	0	0	0	5	6.9	-46.2	BareSoil
P3	P3R4L4	0	2	0	2	5	6.9	-48.5	BareSoil
P3	P3R4L5	0	0	1	1	5	6.9	-50.8	BareSoil
P3	P3R4L6	0	0	0	0	5	6.9	-53.1	BareSoil
P3	P3R4L7	0	1	0	1	5	6.9	-55.4	BareSoil
P3	P3R5L1	1	3	0	3	5	9.2	-41.6	BareSoil
P3	P3R5L2	0	0	0	0	5	9.2	-43.9	BareSoil
P3	P3R5L3	0	0	0	0	5	9.2	-46.2	BareSoil
P3	P3R5L4	1	5	0	5	5	9.2	-48.5	BareSoil
P3	P3R5L5	0	0	0	0	5	9.2	-50.8	BareSoil
P3	P3R5L6	0	1	0	1	5	9.2	-53.1	BareSoil
P3	P3R5L7	0	0	0	0	5	9.2	-55.4	BareSoil
P3	P3R6L1	0	0	0	0	5	11.5	-41.6	BareSoil
P3	P3R6L2	0	0	0	0	5	11.5	-43.9	BareSoil
P3	P3R6L3	1	2	0	2	5	11.5	-46.2	BareSoil
P3	P3R6L4	0	0	0	0	5	11.5	-48.5	BareSoil
P3	P3R6L5	0	0	0	0	5	11.5	-50.8	BareSoil
P3	P3R6L6	1	0	0	0	5	11.5	-53.1	BareSoil
P3	P3R6L7	0	1	0	1	5	11.5	-55.4	BareSoil
P3	P3R7L1	0	0	0	0	5	13.8	-41.6	BareSoil
P3	P3R7L2	0	0	0	0	5	13.8	-43.9	BareSoil
P3	P3R7L3	0	1	1	2	5	13.8	-46.2	BareSoil
P3	P3R7L4	0	0	0	0	5	13.8	-48.5	BareSoil
P3	P3R7L5	0	0	0	0	5	13.8	-50.8	BareSoil
P3	P3R7L6	0	0	0	0	5	13.8	-53.1	BareSoil
P3	P3R7L7	0	2	0	2	5	13.8	-55.4	BareSoil
P4	P4R1L1	0	0	0	0	5	20	0	CoverCrop
P4	P4R1L2	0	0	0	0	5	20	-2.3	CoverCrop
P4	P4R1L3	0	0	0	0	5	20	-4.6	CoverCrop
P4	P4R1L4	0	0	0	0	5	20	-6.9	CoverCrop
P4	P4R1L5	0	0	0	0	5	20	-9.2	CoverCrop
P4	P4R1L6	0	3	0	3	5	20	-11.5	CoverCrop
P4	P4R1L7	0	2	1	3	5	20	-13.8	CoverCrop
P4	P4R2L1	0	0	0	0	5	22.3	0	CoverCrop
P4	P4R2L2	0	0	0	0	5	22.3	-2.3	CoverCrop
P4	P4R2L3	0	0	0	0	5	22.3	-4.6	CoverCrop
P4	P4R2L4	0	0	0	0	5	22.3	-6.9	CoverCrop
P4	P4R2L5	0	0	1	1	5	22.3	-9.2	CoverCrop
P4	P4R2L6	0	2	0	2	5	22.3	-11.5	CoverCrop
P4	P4R2L7	0	0	0	0	5	22.3	-13.8	CoverCrop
P4	P4R3L1	0	0	0	0	5	24.6	0	CoverCrop
P4	P4R3L2	0	0	0	0	5	24.6	-2.3	CoverCrop
P4	P4R3L3	0	1	1	2	5	24.6	-4.6	CoverCrop
P4	P4R3L4	0	0	0	0	5	24.6	-6.9	CoverCrop
P4	P4R3L5	0	0	0	0	5	24.6	-9.2	CoverCrop
P4	P4R3L6	0	0	0	0	5	24.6	-11.5	CoverCrop
P4	P4R3L7	0	1	0	1	5	24.6	-13.8	CoverCrop
P4	P4R4L1	0	0	0	0	5	26.9	0	CoverCrop
P4	P4R4L2	0	0	0	0	5	26.9	-2.3	CoverCrop
P4	P4R4L3	0	1	0	1	5	26.9	-4.6	CoverCrop
P4	P4R4L4	0	0	0	0	5	26.9	-6.9	CoverCrop
P4	P4R4L5	0	3	0	3	5	26.9	-9.2	CoverCrop
P4	P4R4L6	0	0	0	0	5	26.9	-11.5	CoverCrop
P4	P4R4L7	0	0	1	1	5	26.9	-13.8	CoverCrop
P4	P4R5L1	0	0	0	0	5	29.2	0	CoverCrop
P4	P4R5L2	1	0	0	0	5	29.2	-2.3	CoverCrop
P4	P4R5L3	0	0	1	1	5	29.2	-4.6	CoverCrop
P4	P4R5L4	0	0	0	0	5	29.2	-6.9	CoverCrop
P4	P4R5L5	0	1	1	2	5	29.2	-9.2	CoverCrop
P4	P4R5L6	0	0	0	0	5	29.2	-11.5	CoverCrop
P4	P4R5L7	0	1	0	1	5	29.2	-13.8	CoverCrop
P4	P4R6L1	0	1	1	2	5	31.5	0	CoverCrop
P4	P4R6L2	0	0	0	0	5	31.5	-2.3	CoverCrop
P4	P4R6L3	0	0	0	0	5	31.5	-4.6	CoverCrop
P4	P4R6L4	0	2	1	3	5	31.5	-6.9	CoverCrop
P4	P4R6L5	0	0	0	0	5	31.5	-9.2	CoverCrop
P4	P4R6L6	0	0	0	0	5	31.5	-11.5	CoverCrop
P4	P4R6L7	0	0	0	0	5	31.5	-13.8	CoverCrop
P4	P4R7L1	0	0	0	0	5	33.8	0	CoverCrop
P4	P4R7L2	0	0	0	0	5	33.8	-2.3	CoverCrop
P4	P4R7L3	0	4	1	5	5	33.8	-4.6	CoverCrop
P4	P4R7L4	0	0	0	0	5	33.8	-6.9	CoverCrop
P4	P4R7L5	0	1	0	1	5	33.8	-9.2	CoverCrop
P4	P4R7L6	0	0	0	0	5	33.8	-11.5	CoverCrop
P4	P4R7L7	0	1	0	1	5	33.8	-13.8	CoverCrop
P5	P5R1L1	2	0	0	0	5	20	-20.8	BareSoil
P5	P5R1L2	0	0	0	0	5	20	-23.1	BareSoil
P5	P5R1L3	0	0	0	0	5	20	-25.4	BareSoil
P5	P5R1L4	1	0	0	0	5	20	-27.7	BareSoil
P5	P5R1L5	0	1	0	1	5	20	-30	BareSoil
P5	P5R1L6	0	1	0	1	5	20	-32.3	BareSoil
P5	P5R1L7	1	0	0	0	5	20	-34.6	BareSoil
P5	P5R2L3	1	1	0	1	5	22.3	-25.4	BareSoil
P5	P5R2L4	0	0	0	0	5	22.3	-27.7	BareSoil
P5	P5R2L5	0	0	0	0	5	22.3	-30	BareSoil
P5	P5R2L6	0	0	0	0	5	22.3	-32.3	BareSoil
P5	P5R2L7	0	0	0	0	5	22.3	-34.6	BareSoil
P5	P5R3L1	0	0	0	0	5	24.6	-20.8	BareSoil
P5	P5R3L2	0	3	0	3	5	24.6	-23.1	BareSoil
P5	P5R3L3	0	1	0	1	5	24.6	-25.4	BareSoil
P5	P5R3L4	0	0	0	0	5	24.6	-27.7	BareSoil
P5	P5R3L5	0	0	0	0	5	24.6	-30	BareSoil
P5	P5R3L6	0	0	0	0	5	24.6	-32.3	BareSoil
P5	P5R3L7	0	0	1	1	5	24.6	-34.6	BareSoil
P5	P5R4L1	1	1	0	1	5	26.9	-20.8	BareSoil
P5	P5R4L2	0	3	0	3	5	26.9	-23.1	BareSoil
P5	P5R4L3	0	0	0	0	5	26.9	-25.4	BareSoil
P5	P5R4L4	0	0	0	0	5	26.9	-27.7	BareSoil
P5	P5R4L5	0	1	0	1	5	26.9	-30	BareSoil
P5	P5R4L6	0	0	0	0	5	26.9	-32.3	BareSoil
P5	P5R4L7	1	0	0	0	5	26.9	-34.6	BareSoil
P5	P5R5L1	0	1	0	1	5	29.2	-20.8	BareSoil
P5	P5R5L2	1	0	0	0	5	29.2	-23.1	BareSoil
P5	P5R5L3	0	2	0	2	5	29.2	-25.4	BareSoil
P5	P5R5L4	0	1	1	2	5	29.2	-27.7	BareSoil
P5	P5R5L5	0	1	2	3	5	29.2	-30	BareSoil
P5	P5R5L6	0	0	0	0	5	29.2	-32.3	BareSoil
P5	P5R5L7	0	1	0	1	5	29.2	-34.6	BareSoil
P5	P5R6L1	0	5	1	6	5	31.5	-20.8	BareSoil
P5	P5R6L2	0	0	0	0	5	31.5	-23.1	BareSoil
P5	P5R6L3	0	5	1	6	5	31.5	-25.4	BareSoil
P5	P5R6L4	0	0	0	0	5	31.5	-27.7	BareSoil
P5	P5R6L5	0	0	0	0	5	31.5	-30	BareSoil
P5	P5R6L6	0	0	0	0	5	31.5	-32.3	BareSoil
P5	P5R6L7	0	0	0	0	5	31.5	-34.6	BareSoil
P5	P5R7L1	0	0	0	0	5	33.8	-20.8	BareSoil
P5	P5R7L2	3	3	0	3	5	33.8	-23.1	BareSoil
P5	P5R7L3	0	0	0	0	5	33.8	-25.4	BareSoil
P5	P5R7L4	0	0	1	1	5	33.8	-27.7	BareSoil
P5	P5R7L5	1	0	0	0	5	33.8	-30	BareSoil
P5	P5R7L6	1	0	0	0	5	33.8	-32.3	BareSoil
P5	P5R7L7	0	0	0	0	5	33.8	-34.6	BareSoil
P6	P6R1L1	0	2	0	2	5	20	-41.6	CoverCrop
P6	P6R1L2	0	0	0	0	5	20	-43.9	CoverCrop
P6	P6R1L3	0	0	0	0	5	20	-46.2	CoverCrop
P6	P6R1L4	1	0	0	0	5	20	-48.5	CoverCrop
P6	P6R1L5	2	1	0	1	5	20	-50.8	CoverCrop
P6	P6R1L6	1	0	0	0	5	20	-53.1	CoverCrop
P6	P6R1L7	0	0	0	0	5	20	-55.4	CoverCrop
P6	P6R2L1	1	3	0	3	5	22.3	-41.6	CoverCrop
P6	P6R2L2	0	0	0	0	5	22.3	-43.9	CoverCrop
P6	P6R2L3	0	0	0	0	5	22.3	-46.2	CoverCrop
P6	P6R2L4	0	0	0	0	5	22.3	-48.5	CoverCrop
P6	P6R2L5	0	0	0	0	5	22.3	-50.8	CoverCrop
P6	P6R2L6	0	0	0	0	5	22.3	-53.1	CoverCrop
P6	P6R2L7	0	0	0	0	5	22.3	-55.4	CoverCrop
P6	P6R3L1	0	0	0	0	5	24.6	-41.6	CoverCrop
P6	P6R3L2	1	1	1	2	5	24.6	-43.9	CoverCrop
P6	P6R3L3	1	0	1	1	5	24.6	-46.2	CoverCrop
P6	P6R3L4	1	0	0	0	5	24.6	-48.5	CoverCrop
P6	P6R3L5	0	0	0	0	5	24.6	-50.8	CoverCrop
P6	P6R3L6	0	0	0	0	5	24.6	-53.1	CoverCrop
P6	P6R3L7	0	0	0	0	5	24.6	-55.4	CoverCrop
P6	P6R4L1	0	0	9	9	5	26.9	-41.6	CoverCrop
P6	P6R4L2	0	1	0	1	5	26.9	-43.9	CoverCrop
P6	P6R4L3	0	0	0	0	5	26.9	-46.2	CoverCrop
P6	P6R4L4	0	0	1	1	5	26.9	-48.5	CoverCrop
P6	P6R4L5	0	3	0	3	5	26.9	-50.8	CoverCrop
P6	P6R4L6	0	0	0	0	5	26.9	-53.1	CoverCrop
P6	P6R4L7	0	0	0	0	5	26.9	-55.4	CoverCrop
P6	P6R5L1	0	0	0	0	5	29.2	-41.6	CoverCrop
P6	P6R5L2	0	0	0	0	5	29.2	-43.9	CoverCrop
P6	P6R5L3	0	1	4	5	5	29.2	-46.2	CoverCrop
P6	P6R5L4	0	2	0	2	5	29.2	-48.5	CoverCrop
P6	P6R5L5	0	0	0	0	5	29.2	-50.8	CoverCrop
P6	P6R5L6	0	0	0	0	5	29.2	-53.1	CoverCrop
P6	P6R5L7	0	0	0	0	5	29.2	-55.4	CoverCrop
P6	P6R6L1	0	0	0	0	5	31.5	-41.6	CoverCrop
P6	P6R6L2	0	0	0	0	5	31.5	-43.9	CoverCrop
P6	P6R6L3	0	4	5	9	5	31.5	-46.2	CoverCrop
P6	P6R6L4	0	0	0	0	5	31.5	-48.5	CoverCrop
P6	P6R6L5	0	1	0	1	5	31.5	-50.8	CoverCrop
P6	P6R6L6	0	1	0	1	5	31.5	-53.1	CoverCrop
P6	P6R6L7	0	0	0	0	5	31.5	-55.4	CoverCrop
P6	P6R7L1	0	0	0	0	5	33.8	-41.6	CoverCrop
P6	P6R7L2	0	3	1	4	5	33.8	-43.9	CoverCrop
P6	P6R7L3	1	1	0	1	5	33.8	-46.2	CoverCrop
P6	P6R7L4	0	1	1	2	5	33.8	-48.5	CoverCrop
P6	P6R7L5	0	0	0	0	5	33.8	-50.8	CoverCrop
P6	P6R7L6	0	0	0	0	5	33.8	-53.1	CoverCrop
P6	P6R7L7	0	0	0	0	5	33.8	-55.4	CoverCrop
P1	P1R1L1	1	0	0	2	1	0	0	BareSoil
P1	P1R1L2	0	0	0	4	1	0	-2.3	BareSoil
P1	P1R1L3	0	0	0	1	1	0	-4.6	BareSoil
P1	P1R1L4	0	0	0	0	1	0	-6.9	BareSoil
P1	P1R1L5	0	0	0	0	1	0	-9.2	BareSoil
P1	P1R1L6	0	0	0	0	1	0	-11.5	BareSoil
P1	P1R1L7	0	0	0	0	1	0	-13.8	BareSoil
P1	P1R2L1	0	0	0	1	1	2.3	0	BareSoil
P1	P1R2L2	0	0	0	3	1	2.3	-2.3	BareSoil
P1	P1R2L3	0	0	0	3	1	2.3	-4.6	BareSoil
P1	P1R2L4	0	0	0	0	1	2.3	-6.9	BareSoil
P1	P1R2L5	0	0	0	0	1	2.3	-9.2	BareSoil
P1	P1R2L6	1	0	0	0	1	2.3	-11.5	BareSoil
P1	P1R2L7	0	0	0	0	1	2.3	-13.8	BareSoil
P1	P1R3L1	0	0	0	0	1	4.6	0	BareSoil
P1	P1R3L2	0	0	0	2	1	4.6	-2.3	BareSoil
P1	P1R3L3	0	0	0	0	1	4.6	-4.6	BareSoil
P1	P1R3L4	0	0	0	1	1	4.6	-6.9	BareSoil
P1	P1R3L5	0	0	0	0	1	4.6	-9.2	BareSoil
P1	P1R3L6	0	0	0	0	1	4.6	-11.5	BareSoil
P1	P1R3L7	0	0	0	0	1	4.6	-13.8	BareSoil
P1	P1R4L1	0	0	0	0	1	6.9	0	BareSoil
P1	P1R4L2	0	0	0	0	1	6.9	-2.3	BareSoil
P1	P1R4L3	0	0	0	1	1	6.9	-4.6	BareSoil
P1	P1R4L4	0	0	0	0	1	6.9	-6.9	BareSoil
P1	P1R4L5	0	0	0	0	1	6.9	-9.2	BareSoil
P1	P1R4L6	0	0	0	0	1	6.9	-11.5	BareSoil
P1	P1R4L7	0	0	0	1	1	6.9	-13.8	BareSoil
P1	P1R5L1	0	0	1	2	1	9.2	0	BareSoil
P1	P1R5L2	0	0	0	1	1	9.2	-2.3	BareSoil
P1	P1R5L3	0	0	0	0	1	9.2	-4.6	BareSoil
P1	P1R5L4	1	0	0	1	1	9.2	-6.9	BareSoil
P1	P1R5L5	0	1	1	4	1	9.2	-9.2	BareSoil
P1	P1R5L6	0	0	0	1	1	9.2	-11.5	BareSoil
P1	P1R5L7	2	0	0	0	1	9.2	-13.8	BareSoil
P1	P1R6L1	0	0	1	2	1	11.5	0	BareSoil
P1	P1R6L2	0	0	0	0	1	11.5	-2.3	BareSoil
P1	P1R6L3	1	1	1	5	1	11.5	-4.6	BareSoil
P1	P1R6L4	0	0	0	0	1	11.5	-6.9	BareSoil
P1	P1R6L5	0	0	0	0	1	11.5	-9.2	BareSoil
P1	P1R6L6	0	0	1	1	1	11.5	-11.5	BareSoil
P1	P1R6L7	0	0	1	2	1	11.5	-13.8	BareSoil
P1	P1R7L1	0	0	0	0	1	13.8	0	BareSoil
P1	P1R7L2	1	0	0	2	1	13.8	-2.3	BareSoil
P1	P1R7L3	0	0	0	1	1	13.8	-4.6	BareSoil
P1	P1R7L4	1	0	0	0	1	13.8	-6.9	BareSoil
P1	P1R7L5	0	0	1	2	1	13.8	-9.2	BareSoil
P1	P1R7L6	1	0	0	0	1	13.8	-11.5	BareSoil
P1	P1R7L7	0	0	0	0	1	13.8	-13.8	BareSoil
P2	P2R1L1	0	0	0	1	1	0	-20.8	CoverCrop
P2	P2R1L2	0	0	0	0	1	0	-23.1	CoverCrop
P2	P2R1L3	0	0	2	2	1	0	-25.4	CoverCrop
P2	P2R1L4	0	0	0	0	1	0	-27.7	CoverCrop
P2	P2R1L5	1	0	0	2	1	0	-30	CoverCrop
P2	P2R1L6	0	0	0	0	1	0	-32.3	CoverCrop
P2	P2R1L7	0	0	0	1	1	0	-34.6	CoverCrop
P2	P2R2L1	0	0	0	0	1	2.3	-20.8	CoverCrop
P2	P2R2L2	0	0	0	0	1	2.3	-23.1	CoverCrop
P2	P2R2L3	0	0	0	0	1	2.3	-25.4	CoverCrop
P2	P2R2L4	0	0	0	1	1	2.3	-27.7	CoverCrop
P2	P2R2L5	1	0	1	4	1	2.3	-30	CoverCrop
P2	P2R2L6	0	0	1	2	1	2.3	-32.3	CoverCrop
P2	P2R2L7	0	0	2	2	1	2.3	-34.6	CoverCrop
P2	P2R3L1	0	0	0	0	1	4.6	-20.8	CoverCrop
P2	P2R3L2	0	0	0	0	1	4.6	-23.1	CoverCrop
P2	P2R3L3	0	0	0	0	1	4.6	-25.4	CoverCrop
P2	P2R3L4	0	0	0	1	1	4.6	-27.7	CoverCrop
P2	P2R3L5	1	0	0	0	1	4.6	-30	CoverCrop
P2	P2R3L6	0	0	0	1	1	4.6	-32.3	CoverCrop
P2	P2R3L7	1	0	2	2	1	4.6	-34.6	CoverCrop
P2	P2R4L1	0	0	0	0	1	6.9	-20.8	CoverCrop
P2	P2R4L2	0	0	0	0	1	6.9	-23.1	CoverCrop
P2	P2R4L3	0	0	0	1	1	6.9	-25.4	CoverCrop
P2	P2R4L4	0	0	0	0	1	6.9	-27.7	CoverCrop
P2	P2R4L5	0	0	0	0	1	6.9	-30	CoverCrop
P2	P2R4L6	1	0	0	0	1	6.9	-32.3	CoverCrop
P2	P2R4L7	0	0	0	0	1	6.9	-34.6	CoverCrop
P2	P2R5L1	0	0	0	0	1	9.2	-20.8	CoverCrop
P2	P2R5L2	0	0	0	3	1	9.2	-23.1	CoverCrop
P2	P2R5L3	0	0	0	0	1	9.2	-25.4	CoverCrop
P2	P2R5L4	0	0	0	1	1	9.2	-27.7	CoverCrop
P2	P2R5L5	0	0	0	0	1	9.2	-30	CoverCrop
P2	P2R5L6	2	0	0	0	1	9.2	-32.3	CoverCrop
P2	P2R5L7	1	0	0	0	1	9.2	-34.6	CoverCrop
P2	P2R6L1	0	1	0	2	1	11.5	-20.8	CoverCrop
P2	P2R6L2	0	0	0	0	1	11.5	-23.1	CoverCrop
P2	P2R6L3	0	0	0	0	1	11.5	-25.4	CoverCrop
P2	P2R6L4	1	0	2	3	1	11.5	-27.7	CoverCrop
P2	P2R6L5	0	0	0	0	1	11.5	-30	CoverCrop
P2	P2R6L6	1	0	0	1	1	11.5	-32.3	CoverCrop
P2	P2R6L7	0	0	1	3	1	11.5	-34.6	CoverCrop
P2	P2R7L1	0	0	0	0	1	13.8	-20.8	CoverCrop
P2	P2R7L2	0	0	0	0	1	13.8	-23.1	CoverCrop
P2	P2R7L3	1	0	0	0	1	13.8	-25.4	CoverCrop
P2	P2R7L4	0	0	0	0	1	13.8	-27.7	CoverCrop
P2	P2R7L5	0	0	0	0	1	13.8	-30	CoverCrop
P2	P2R7L6	0	0	0	0	1	13.8	-32.3	CoverCrop
P2	P2R7L7	1	0	0	0	1	13.8	-34.6	CoverCrop
P3	P3R1L1	1	0	0	0	1	0	-41.6	BareSoil
P3	P3R1L2	0	0	0	0	1	0	-43.9	BareSoil
P3	P3R1L3	0	0	0	0	1	0	-46.2	BareSoil
P3	P3R1L4	1	0	0	1	1	0	-48.5	BareSoil
P3	P3R1L5	0	0	1	1	1	0	-50.8	BareSoil
P3	P3R1L6	0	0	0	0	1	0	-53.1	BareSoil
P3	P3R1L7	0	0	0	0	1	0	-55.4	BareSoil
P3	P3R2L1	1	0	0	1	1	2.3	-41.6	BareSoil
P3	P3R2L2	1	0	0	1	1	2.3	-43.9	BareSoil
P3	P3R2L3	0	0	0	0	1	2.3	-46.2	BareSoil
P3	P3R2L4	0	0	0	0	1	2.3	-48.5	BareSoil
P3	P3R2L5	0	0	0	0	1	2.3	-50.8	BareSoil
P3	P3R2L7	0	0	0	1	1	2.3	-55.4	BareSoil
P3	P3R3L1	0	0	0	1	1	4.6	-41.6	BareSoil
P3	P3R3L2	0	0	0	1	1	4.6	-43.9	BareSoil
P3	P3R3L3	0	0	0	0	1	4.6	-46.2	BareSoil
P3	P3R3L4	0	0	0	1	1	4.6	-48.5	BareSoil
P3	P3R3L5	0	0	0	1	1	4.6	-50.8	BareSoil
P3	P3R3L6	2	1	0	6	1	4.6	-53.1	BareSoil
P3	P3R3L7	0	0	0	3	1	4.6	-55.4	BareSoil
P3	P3R4L1	0	0	1	2	1	6.9	-41.6	BareSoil
P3	P3R4L2	0	0	0	0	1	6.9	-43.9	BareSoil
P3	P3R4L3	0	0	0	4	1	6.9	-46.2	BareSoil
P3	P3R4L4	0	0	1	5	1	6.9	-48.5	BareSoil
P3	P3R4L5	0	0	0	5	1	6.9	-50.8	BareSoil
P3	P3R4L6	0	0	0	0	1	6.9	-53.1	BareSoil
P3	P3R4L7	1	0	0	0	1	6.9	-55.4	BareSoil
P3	P3R5L1	0	0	0	0	1	9.2	-41.6	BareSoil
P3	P3R5L2	0	0	0	0	1	9.2	-43.9	BareSoil
P3	P3R5L3	0	0	0	2	1	9.2	-46.2	BareSoil
P3	P3R5L4	0	0	0	0	1	9.2	-48.5	BareSoil
P3	P3R5L5	0	1	0	6	1	9.2	-50.8	BareSoil
P3	P3R5L6	0	0	0	1	1	9.2	-53.1	BareSoil
P3	P3R5L7	0	0	0	0	1	9.2	-55.4	BareSoil
P3	P3R6L1	0	0	0	0	1	11.5	-41.6	BareSoil
P3	P3R6L2	0	0	0	0	1	11.5	-43.9	BareSoil
P3	P3R6L3	0	0	0	0	1	11.5	-46.2	BareSoil
P3	P3R6L4	0	0	0	1	1	11.5	-48.5	BareSoil
P3	P3R6L5	0	0	0	1	1	11.5	-50.8	BareSoil
P3	P3R6L6	0	0	0	1	1	11.5	-53.1	BareSoil
P3	P3R6L7	0	1	0	7	1	11.5	-55.4	BareSoil
P3	P3R7L1	0	0	0	0	1	13.8	-41.6	BareSoil
P3	P3R7L2	0	0	0	0	1	13.8	-43.9	BareSoil
P3	P3R7L3	1	0	1	5	1	13.8	-46.2	BareSoil
P3	P3R7L4	1	0	1	1	1	13.8	-48.5	BareSoil
P3	P3R7L5	0	0	0	1	1	13.8	-50.8	BareSoil
P3	P3R7L6	0	0	1	2	1	13.8	-53.1	BareSoil
P3	P3R7L7	1	0	0	0	1	13.8	-55.4	BareSoil
P4	P4R1L1	0	0	1	5	1	20	0	CoverCrop
P4	P4R1L2	0	0	0	2	1	20	-2.3	CoverCrop
P4	P4R1L3	0	0	1	2	1	20	-4.6	CoverCrop
P4	P4R1L4	0	0	0	1	1	20	-6.9	CoverCrop
P4	P4R1L5	0	0	0	0	1	20	-9.2	CoverCrop
P4	P4R1L6	0	0	0	0	1	20	-11.5	CoverCrop
P4	P4R1L7	0	0	1	2	1	20	-13.8	CoverCrop
P4	P4R2L1	0	0	2	3	1	22.3	0	CoverCrop
P4	P4R2L2	0	0	0	0	1	22.3	-2.3	CoverCrop
P4	P4R2L3	0	0	1	3	1	22.3	-4.6	CoverCrop
P4	P4R2L4	0	0	0	0	1	22.3	-6.9	CoverCrop
P4	P4R2L5	0	0	0	0	1	22.3	-9.2	CoverCrop
P4	P4R2L6	0	0	0	0	1	22.3	-11.5	CoverCrop
P4	P4R2L7	0	0	0	0	1	22.3	-13.8	CoverCrop
P4	P4R3L1	0	0	0	0	1	24.6	0	CoverCrop
P4	P4R3L2	0	0	0	2	1	24.6	-2.3	CoverCrop
P4	P4R3L3	0	0	0	0	1	24.6	-4.6	CoverCrop
P4	P4R3L4	0	0	1	2	1	24.6	-6.9	CoverCrop
P4	P4R3L5	0	0	0	0	1	24.6	-9.2	CoverCrop
P4	P4R3L6	0	0	0	0	1	24.6	-11.5	CoverCrop
P4	P4R3L7	0	0	0	0	1	24.6	-13.8	CoverCrop
P4	P4R4L1	1	0	0	0	1	26.9	0	CoverCrop
P4	P4R4L2	0	0	0	1	1	26.9	-2.3	CoverCrop
P4	P4R4L3	0	0	0	0	1	26.9	-4.6	CoverCrop
P4	P4R4L4	0	0	0	1	1	26.9	-6.9	CoverCrop
P4	P4R4L5	0	1	0	1	1	26.9	-9.2	CoverCrop
P4	P4R4L6	0	0	0	1	1	26.9	-11.5	CoverCrop
P4	P4R4L7	0	0	0	1	1	26.9	-13.8	CoverCrop
P4	P4R5L1	0	0	1	2	1	29.2	0	CoverCrop
P4	P4R5L2	0	0	0	0	1	29.2	-2.3	CoverCrop
P4	P4R5L3	0	0	0	0	1	29.2	-4.6	CoverCrop
P4	P4R5L4	0	0	0	1	1	29.2	-6.9	CoverCrop
P4	P4R5L5	0	0	0	0	1	29.2	-9.2	CoverCrop
P4	P4R5L6	0	0	0	3	1	29.2	-11.5	CoverCrop
P4	P4R5L7	0	0	0	0	1	29.2	-13.8	CoverCrop
P4	P4R6L1	0	0	0	0	1	31.5	0	CoverCrop
P4	P4R6L2	0	0	0	1	1	31.5	-2.3	CoverCrop
P4	P4R6L3	1	0	0	0	1	31.5	-4.6	CoverCrop
P4	P4R6L4	1	0	1	6	1	31.5	-6.9	CoverCrop
P4	P4R6L5	0	0	1	5	1	31.5	-9.2	CoverCrop
P4	P4R6L6	1	0	0	0	1	31.5	-11.5	CoverCrop
P4	P4R6L7	0	0	0	0	1	31.5	-13.8	CoverCrop
P4	P4R7L1	1	0	0	0	1	33.8	0	CoverCrop
P4	P4R7L2	0	0	0	0	1	33.8	-2.3	CoverCrop
P4	P4R7L3	0	0	0	1	1	33.8	-4.6	CoverCrop
P4	P4R7L4	1	0	0	0	1	33.8	-6.9	CoverCrop
P4	P4R7L5	0	0	0	0	1	33.8	-9.2	CoverCrop
P4	P4R7L6	0	0	2	3	1	33.8	-11.5	CoverCrop
P4	P4R7L7	0	0	0	0	1	33.8	-13.8	CoverCrop
P5	P5R1L1	0	0	0	1	1	20	-20.8	BareSoil
P5	P5R1L2	0	0	0	0	1	20	-23.1	BareSoil
P5	P5R1L3	0	0	0	1	1	20	-25.4	BareSoil
P5	P5R1L4	0	0	0	2	1	20	-27.7	BareSoil
P5	P5R1L5	1	0	0	0	1	20	-30	BareSoil
P5	P5R1L6	0	0	0	0	1	20	-32.3	BareSoil
P5	P5R1L7	0	0	0	0	1	20	-34.6	BareSoil
P5	P5R2L1	0	0	0	0	1	22.3	-20.8	BareSoil
P5	P5R2L2	0	0	0	0	1	22.3	-23.1	BareSoil
P5	P5R2L3	0	0	0	0	1	22.3	-25.4	BareSoil
P5	P5R2L4	0	0	0	0	1	22.3	-27.7	BareSoil
P5	P5R2L5	0	0	0	0	1	22.3	-30	BareSoil
P5	P5R2L7	0	0	0	0	1	22.3	-34.6	BareSoil
P5	P5R3L1	0	0	0	0	1	24.6	-20.8	BareSoil
P5	P5R3L2	0	0	0	1	1	24.6	-23.1	BareSoil
P5	P5R3L3	0	0	0	0	1	24.6	-25.4	BareSoil
P5	P5R3L4	0	0	0	1	1	24.6	-27.7	BareSoil
P5	P5R3L5	0	0	0	0	1	24.6	-30	BareSoil
P5	P5R3L6	0	0	0	0	1	24.6	-32.3	BareSoil
P5	P5R3L7	0	0	0	0	1	24.6	-34.6	BareSoil
P5	P5R4L1	0	0	0	1	1	26.9	-20.8	BareSoil
P5	P5R4L2	1	0	0	0	1	26.9	-23.1	BareSoil
P5	P5R4L3	0	0	0	0	1	26.9	-25.4	BareSoil
P5	P5R4L4	0	0	0	0	1	26.9	-27.7	BareSoil
P5	P5R4L5	0	0	0	0	1	26.9	-30	BareSoil
P5	P5R4L6	0	0	0	0	1	26.9	-32.3	BareSoil
P5	P5R4L7	0	0	0	0	1	26.9	-34.6	BareSoil
P5	P5R5L1	0	0	0	1	1	29.2	-20.8	BareSoil
P5	P5R5L2	0	0	0	0	1	29.2	-23.1	BareSoil
P5	P5R5L3	0	0	0	4	1	29.2	-25.4	BareSoil
P5	P5R5L4	0	0	0	0	1	29.2	-27.7	BareSoil
P5	P5R5L5	0	0	0	0	1	29.2	-30	BareSoil
P5	P5R5L6	0	0	0	0	1	29.2	-32.3	BareSoil
P5	P5R5L7	0	0	0	0	1	29.2	-34.6	BareSoil
P5	P5R6L1	0	0	0	1	1	31.5	-20.8	BareSoil
P5	P5R6L2	0	0	0	1	1	31.5	-23.1	BareSoil
P5	P5R6L3	1	0	0	0	1	31.5	-25.4	BareSoil
P5	P5R6L4	0	0	0	0	1	31.5	-27.7	BareSoil
P5	P5R6L5	0	0	0	1	1	31.5	-30	BareSoil
P5	P5R6L6	0	0	0	0	1	31.5	-32.3	BareSoil
P5	P5R6L7	0	0	0	1	1	31.5	-34.6	BareSoil
P5	P5R7L1	1	0	0	2	1	33.8	-20.8	BareSoil
P5	P5R7L2	0	0	0	0	1	33.8	-23.1	BareSoil
P5	P5R7L3	0	0	0	0	1	33.8	-25.4	BareSoil
P5	P5R7L4	0	0	0	0	1	33.8	-27.7	BareSoil
P5	P5R7L5	0	0	1	3	1	33.8	-30	BareSoil
P5	P5R7L6	0	0	0	0	1	33.8	-32.3	BareSoil
P5	P5R7L7	0	0	0	0	1	33.8	-34.6	BareSoil
P6	P6R1L1	1	0	0	1	1	20	-41.6	CoverCrop
P6	P6R1L2	0	0	0	0	1	20	-43.9	CoverCrop
P6	P6R1L3	0	0	0	1	1	20	-46.2	CoverCrop
P6	P6R1L4	0	0	0	0	1	20	-48.5	CoverCrop
P6	P6R1L5	0	0	0	0	1	20	-50.8	CoverCrop
P6	P6R1L6	0	0	0	0	1	20	-53.1	CoverCrop
P6	P6R1L7	0	0	0	2	1	20	-55.4	CoverCrop
P6	P6R2L1	0	0	0	0	1	22.3	-41.6	CoverCrop
P6	P6R2L2	0	0	0	2	1	22.3	-43.9	CoverCrop
P6	P6R2L3	0	0	0	1	1	22.3	-46.2	CoverCrop
P6	P6R2L4	0	0	0	0	1	22.3	-48.5	CoverCrop
P6	P6R2L5	0	0	0	0	1	22.3	-50.8	CoverCrop
P6	P6R2L6	0	0	0	0	1	22.3	-53.1	CoverCrop
P6	P6R2L7	0	0	0	0	1	22.3	-55.4	CoverCrop
P6	P6R3L1	0	0	0	0	1	24.6	-41.6	CoverCrop
P6	P6R3L2	0	0	0	0	1	24.6	-43.9	CoverCrop
P6	P6R3L3	0	0	0	0	1	24.6	-46.2	CoverCrop
P6	P6R3L4	0	1	0	1	1	24.6	-48.5	CoverCrop
P6	P6R3L5	0	0	0	1	1	24.6	-50.8	CoverCrop
P6	P6R3L6	0	0	0	0	1	24.6	-53.1	CoverCrop
P6	P6R3L7	0	0	1	1	1	24.6	-55.4	CoverCrop
P6	P6R4L1	0	0	0	0	1	26.9	-41.6	CoverCrop
P6	P6R4L2	0	0	0	0	1	26.9	-43.9	CoverCrop
P6	P6R4L3	0	0	0	0	1	26.9	-46.2	CoverCrop
P6	P6R4L4	0	0	0	0	1	26.9	-48.5	CoverCrop
P6	P6R4L5	0	0	0	2	1	26.9	-50.8	CoverCrop
P6	P6R4L6	0	0	0	1	1	26.9	-53.1	CoverCrop
P6	P6R4L7	0	0	0	0	1	26.9	-55.4	CoverCrop
P6	P6R5L1	0	0	0	1	1	29.2	-41.6	CoverCrop
P6	P6R5L2	0	0	0	2	1	29.2	-43.9	CoverCrop
P6	P6R5L3	0	0	0	0	1	29.2	-46.2	CoverCrop
P6	P6R5L4	0	0	0	0	1	29.2	-48.5	CoverCrop
P6	P6R5L5	0	0	0	0	1	29.2	-50.8	CoverCrop
P6	P6R5L6	0	0	0	0	1	29.2	-53.1	CoverCrop
P6	P6R5L7	0	0	0	0	1	29.2	-55.4	CoverCrop
P6	P6R6L1	0	0	0	0	1	31.5	-41.6	CoverCrop
P6	P6R6L2	0	0	0	0	1	31.5	-43.9	CoverCrop
P6	P6R6L3	0	0	0	0	1	31.5	-46.2	CoverCrop
P6	P6R6L4	0	0	0	1	1	31.5	-48.5	CoverCrop
P6	P6R6L5	0	0	0	0	1	31.5	-50.8	CoverCrop
P6	P6R7L1	0	0	0	0	1	33.8	-41.6	CoverCrop
P6	P6R7L2	0	0	0	0	1	33.8	-43.9	CoverCrop
P6	P6R7L3	0	0	0	0	1	33.8	-46.2	CoverCrop
P6	P6R7L4	0	0	0	0	1	33.8	-48.5	CoverCrop
P6	P6R7L5	0	0	0	1	1	33.8	-50.8	CoverCrop
P6	P6R7L6	0	0	0	0	1	33.8	-53.1	CoverCrop
P6	P6R7L7	0	0	1	2	1	33.8	-55.4	CoverCrop
P1	P1R1L1	0	0	0	9	2	0	0	BareSoil
P1	P1R1L2	0	0	0	7	2	0	-2.3	BareSoil
P1	P1R1L3	1	0	0	0	2	0	-4.6	BareSoil
P1	P1R1L4	0	0	0	1	2	0	-6.9	BareSoil
P1	P1R1L5	0	0	0	1	2	0	-9.2	BareSoil
P1	P1R1L6	0	0	0	1	2	0	-11.5	BareSoil
P1	P1R1L7	0	0	0	0	2	0	-13.8	BareSoil
P1	P1R2L1	1	0	0	4	2	2.3	0	BareSoil
P1	P1R2L2	0	0	1	7	2	2.3	-2.3	BareSoil
P1	P1R2L3	2	0	0	1	2	2.3	-4.6	BareSoil
P1	P1R2L4	1	0	0	1	2	2.3	-6.9	BareSoil
P1	P1R2L5	0	0	0	0	2	2.3	-9.2	BareSoil
P1	P1R2L6	0	0	0	0	2	2.3	-11.5	BareSoil
P1	P1R2L7	2	0	0	2	2	2.3	-13.8	BareSoil
P1	P1R3L1	0	0	1	5	2	4.6	0	BareSoil
P1	P1R3L2	0	0	0	1	2	4.6	-2.3	BareSoil
P1	P1R3L3	0	0	0	0	2	4.6	-4.6	BareSoil
P1	P1R3L4	0	0	0	0	2	4.6	-6.9	BareSoil
P1	P1R3L5	0	0	0	0	2	4.6	-9.2	BareSoil
P1	P1R3L6	0	0	0	0	2	4.6	-11.5	BareSoil
P1	P1R3L7	0	0	0	0	2	4.6	-13.8	BareSoil
P1	P1R4L1	0	0	0	0	2	6.9	0	BareSoil
P1	P1R4L2	2	0	0	5	2	6.9	-2.3	BareSoil
P1	P1R4L3	1	0	0	2	2	6.9	-4.6	BareSoil
P1	P1R4L4	1	0	0	2	2	6.9	-6.9	BareSoil
P1	P1R4L5	0	1	0	3	2	6.9	-9.2	BareSoil
P1	P1R4L6	0	0	0	0	2	6.9	-11.5	BareSoil
P1	P1R4L7	0	0	0	0	2	6.9	-13.8	BareSoil
P1	P1R5L1	1	0	0	1	2	9.2	0	BareSoil
P1	P1R5L2	0	0	4	11	2	9.2	-2.3	BareSoil
P1	P1R5L3	1	0	0	0	2	9.2	-4.6	BareSoil
P1	P1R5L4	1	0	0	5	2	9.2	-6.9	BareSoil
P1	P1R5L5	0	0	0	0	2	9.2	-9.2	BareSoil
P1	P1R5L6	0	0	0	0	2	9.2	-11.5	BareSoil
P1	P1R5L7	2	0	0	4	2	9.2	-13.8	BareSoil
P1	P1R6L1	1	0	0	0	2	11.5	0	BareSoil
P1	P1R6L2	0	0	0	0	2	11.5	-2.3	BareSoil
P1	P1R6L3	0	0	1	1	2	11.5	-4.6	BareSoil
P1	P1R6L4	0	0	0	0	2	11.5	-6.9	BareSoil
P1	P1R6L5	2	0	2	3	2	11.5	-9.2	BareSoil
P1	P1R6L6	2	0	0	2	2	11.5	-11.5	BareSoil
P1	P1R6L7	2	0	0	2	2	11.5	-13.8	BareSoil
P1	P1R7L1	2	0	0	1	2	13.8	0	BareSoil
P1	P1R7L2	1	0	0	2	2	13.8	-2.3	BareSoil
P1	P1R7L3	0	0	0	1	2	13.8	-4.6	BareSoil
P1	P1R7L4	0	0	0	0	2	13.8	-6.9	BareSoil
P1	P1R7L5	2	0	4	8	2	13.8	-9.2	BareSoil
P1	P1R7L6	0	0	0	2	2	13.8	-11.5	BareSoil
P1	P1R7L7	1	0	0	3	2	13.8	-13.8	BareSoil
P2	P2R1L1	0	0	0	0	2	0	-20.8	CoverCrop
P2	P2R1L2	0	0	1	1	2	0	-23.1	CoverCrop
P2	P2R1L3	1	0	0	0	2	0	-25.4	CoverCrop
P2	P2R1L4	0	0	0	2	2	0	-27.7	CoverCrop
P2	P2R1L5	0	0	0	0	2	0	-30	CoverCrop
P2	P2R1L6	1	0	0	0	2	0	-32.3	CoverCrop
P2	P2R1L7	0	0	0	0	2	0	-34.6	CoverCrop
P2	P2R2L1	0	0	1	2	2	2.3	-20.8	CoverCrop
P2	P2R2L2	1	0	0	3	2	2.3	-23.1	CoverCrop
P2	P2R2L3	0	0	0	0	2	2.3	-25.4	CoverCrop
P2	P2R2L4	0	0	1	4	2	2.3	-27.7	CoverCrop
P2	P2R2L5	0	0	2	4	2	2.3	-30	CoverCrop
P2	P2R2L6	1	0	1	4	2	2.3	-32.3	CoverCrop
P2	P2R2L7	0	0	3	4	2	2.3	-34.6	CoverCrop
P2	P2R3L1	0	0	1	1	2	4.6	-20.8	CoverCrop
P2	P2R3L2	0	0	0	1	2	4.6	-23.1	CoverCrop
P2	P2R3L3	0	0	0	2	2	4.6	-25.4	CoverCrop
P2	P2R3L4	0	0	1	2	2	4.6	-27.7	CoverCrop
P2	P2R3L5	0	0	1	2	2	4.6	-30	CoverCrop
P2	P2R3L6	0	0	1	1	2	4.6	-32.3	CoverCrop
P2	P2R3L7	0	0	0	0	2	4.6	-34.6	CoverCrop
P2	P2R4L1	0	0	0	1	2	6.9	-20.8	CoverCrop
P2	P2R4L2	0	0	0	0	2	6.9	-23.1	CoverCrop
P2	P2R4L3	0	0	0	0	2	6.9	-25.4	CoverCrop
P2	P2R4L4	1	0	2	3	2	6.9	-27.7	CoverCrop
P2	P2R4L5	1	0	0	0	2	6.9	-30	CoverCrop
P2	P2R4L6	0	0	0	0	2	6.9	-32.3	CoverCrop
P2	P2R4L7	0	0	0	0	2	6.9	-34.6	CoverCrop
P2	P2R5L1	1	0	0	0	2	9.2	-20.8	CoverCrop
P2	P2R5L2	0	0	0	0	2	9.2	-23.1	CoverCrop
P2	P2R5L3	0	0	0	0	2	9.2	-25.4	CoverCrop
P2	P2R5L4	0	0	1	2	2	9.2	-27.7	CoverCrop
P2	P2R5L5	0	0	0	2	2	9.2	-30	CoverCrop
P2	P2R5L6	0	0	3	3	2	9.2	-32.3	CoverCrop
P2	P2R5L7	1	0	0	0	2	9.2	-34.6	CoverCrop
P2	P2R6L1	1	0	0	2	2	11.5	-20.8	CoverCrop
P2	P2R6L2	1	0	0	1	2	11.5	-23.1	CoverCrop
P2	P2R6L3	0	0	0	1	2	11.5	-25.4	CoverCrop
P2	P2R6L4	0	0	0	2	2	11.5	-27.7	CoverCrop
P2	P2R6L5	0	0	3	4	2	11.5	-30	CoverCrop
P2	P2R6L6	0	0	0	1	2	11.5	-32.3	CoverCrop
P2	P2R6L7	0	0	4	8	2	11.5	-34.6	CoverCrop
P2	P2R7L1	0	0	0	2	2	13.8	-20.8	CoverCrop
P2	P2R7L2	1	0	0	0	2	13.8	-23.1	CoverCrop
P2	P2R7L3	0	0	0	1	2	13.8	-25.4	CoverCrop
P2	P2R7L4	0	0	1	2	2	13.8	-27.7	CoverCrop
P2	P2R7L5	0	0	0	0	2	13.8	-30	CoverCrop
P2	P2R7L6	0	0	1	7	2	13.8	-32.3	CoverCrop
P2	P2R7L7	0	0	1	1	2	13.8	-34.6	CoverCrop
P3	P3R1L1	0	0	0	1	2	0	-41.6	BareSoil
P3	P3R1L2	1	0	1	3	2	0	-43.9	BareSoil
P3	P3R1L3	0	0	0	0	2	0	-46.2	BareSoil
P3	P3R1L4	0	0	1	1	2	0	-48.5	BareSoil
P3	P3R1L5	0	0	0	5	2	0	-50.8	BareSoil
P3	P3R1L6	0	0	0	0	2	0	-53.1	BareSoil
P3	P3R1L7	0	0	0	0	2	0	-55.4	BareSoil
P3	P3R2L1	0	0	2	2	2	2.3	-41.6	BareSoil
P3	P3R2L2	0	0	0	7	2	2.3	-43.9	BareSoil
P3	P3R2L3	1	0	4	6	2	2.3	-46.2	BareSoil
P3	P3R2L4	0	0	0	1	2	2.3	-48.5	BareSoil
P3	P3R2L5	1	0	2	8	2	2.3	-50.8	BareSoil
P3	P3R2L6	0	0	0	3	2	2.3	-53.1	BareSoil
P3	P3R2L7	0	0	0	2	2	2.3	-55.4	BareSoil
P3	P3R3L1	0	0	1	3	2	4.6	-41.6	BareSoil
P3	P3R3L2	0	0	0	1	2	4.6	-43.9	BareSoil
P3	P3R3L3	0	0	0	1	2	4.6	-46.2	BareSoil
P3	P3R3L4	1	0	0	4	2	4.6	-48.5	BareSoil
P3	P3R3L5	2	0	1	2	2	4.6	-50.8	BareSoil
P3	P3R3L6	0	0	0	1	2	4.6	-53.1	BareSoil
P3	P3R3L7	0	0	0	0	2	4.6	-55.4	BareSoil
P3	P3R4L1	1	0	0	0	2	6.9	-41.6	BareSoil
P3	P3R4L2	1	0	1	4	2	6.9	-43.9	BareSoil
P3	P3R4L3	0	0	5	10	2	6.9	-46.2	BareSoil
P3	P3R4L4	4	0	2	5	2	6.9	-48.5	BareSoil
P3	P3R4L5	0	0	0	2	2	6.9	-50.8	BareSoil
P3	P3R4L6	2	0	0	0	2	6.9	-53.1	BareSoil
P3	P3R4L7	1	0	0	1	2	6.9	-55.4	BareSoil
P3	P3R5L1	0	0	1	1	2	9.2	-41.6	BareSoil
P3	P3R5L2	0	0	0	0	2	9.2	-43.9	BareSoil
P3	P3R5L3	5	0	1	2	2	9.2	-46.2	BareSoil
P3	P3R5L4	1	0	3	9	2	9.2	-48.5	BareSoil
P3	P3R5L5	1	0	0	0	2	9.2	-50.8	BareSoil
P3	P3R5L6	1	0	0	1	2	9.2	-53.1	BareSoil
P3	P3R5L7	3	0	2	5	2	9.2	-55.4	BareSoil
P3	P3R6L1	1	0	0	1	2	11.5	-41.6	BareSoil
P3	P3R6L2	1	0	2	2	2	11.5	-43.9	BareSoil
P3	P3R6L3	1	0	0	0	2	11.5	-46.2	BareSoil
P3	P3R6L4	3	0	0	5	2	11.5	-48.5	BareSoil
P3	P3R6L5	0	0	0	5	2	11.5	-50.8	BareSoil
P3	P3R6L6	0	0	3	6	2	11.5	-53.1	BareSoil
P3	P3R6L7	0	0	0	0	2	11.5	-55.4	BareSoil
P3	P3R7L1	0	0	0	1	2	13.8	-41.6	BareSoil
P3	P3R7L2	0	0	0	0	2	13.8	-43.9	BareSoil
P3	P3R7L3	2	0	0	1	2	13.8	-46.2	BareSoil
P3	P3R7L4	0	0	0	3	2	13.8	-48.5	BareSoil
P3	P3R7L5	1	0	1	5	2	13.8	-50.8	BareSoil
P3	P3R7L6	1	0	0	2	2	13.8	-53.1	BareSoil
P3	P3R7L7	0	0	1	5	2	13.8	-55.4	BareSoil
P4	P4R1L1	0	0	0	0	2	20	0	CoverCrop
P4	P4R1L2	0	0	0	0	2	20	-2.3	CoverCrop
P4	P4R1L3	1	0	1	1	2	20	-4.6	CoverCrop
P4	P4R1L4	0	0	0	0	2	20	-6.9	CoverCrop
P4	P4R1L5	0	0	0	0	2	20	-9.2	CoverCrop
P4	P4R1L6	0	0	0	0	2	20	-11.5	CoverCrop
P4	P4R1L7	0	0	1	1	2	20	-13.8	CoverCrop
P4	P4R2L1	0	0	0	1	2	22.3	0	CoverCrop
P4	P4R2L2	0	0	0	0	2	22.3	-2.3	CoverCrop
P4	P4R2L3	0	0	0	3	2	22.3	-4.6	CoverCrop
P4	P4R2L4	2	0	0	0	2	22.3	-6.9	CoverCrop
P4	P4R2L5	3	0	0	1	2	22.3	-9.2	CoverCrop
P4	P4R2L6	0	0	0	0	2	22.3	-11.5	CoverCrop
P4	P4R2L7	0	0	0	0	2	22.3	-13.8	CoverCrop
P4	P4R3L1	0	0	0	1	2	24.6	0	CoverCrop
P4	P4R3L2	0	0	0	0	2	24.6	-2.3	CoverCrop
P4	P4R3L3	1	0	0	1	2	24.6	-4.6	CoverCrop
P4	P4R3L4	0	0	1	4	2	24.6	-6.9	CoverCrop
P4	P4R3L5	0	0	0	1	2	24.6	-9.2	CoverCrop
P4	P4R3L6	0	0	0	2	2	24.6	-11.5	CoverCrop
P4	P4R3L7	0	0	0	0	2	24.6	-13.8	CoverCrop
P4	P4R4L1	2	0	0	0	2	26.9	0	CoverCrop
P4	P4R4L2	0	0	1	1	2	26.9	-2.3	CoverCrop
P4	P4R4L3	0	0	0	1	2	26.9	-4.6	CoverCrop
P4	P4R4L4	0	0	0	0	2	26.9	-6.9	CoverCrop
P4	P4R4L5	4	0	0	0	2	26.9	-9.2	CoverCrop
P4	P4R4L6	0	0	0	0	2	26.9	-11.5	CoverCrop
P4	P4R4L7	0	0	1	3	2	26.9	-13.8	CoverCrop
P4	P4R5L1	0	0	0	0	2	29.2	0	CoverCrop
P4	P4R5L2	0	0	0	0	2	29.2	-2.3	CoverCrop
P4	P4R5L3	1	0	0	0	2	29.2	-4.6	CoverCrop
P4	P4R5L4	0	0	0	0	2	29.2	-6.9	CoverCrop
P4	P4R5L5	1	0	0	0	2	29.2	-9.2	CoverCrop
P4	P4R5L6	0	0	0	0	2	29.2	-11.5	CoverCrop
P4	P4R5L7	0	0	1	2	2	29.2	-13.8	CoverCrop
P4	P4R6L1	0	0	0	0	2	31.5	0	CoverCrop
P4	P4R6L2	0	0	0	1	2	31.5	-2.3	CoverCrop
P4	P4R6L3	0	0	0	0	2	31.5	-4.6	CoverCrop
P4	P4R6L4	0	0	1	3	2	31.5	-6.9	CoverCrop
P4	P4R6L5	0	0	0	0	2	31.5	-9.2	CoverCrop
P4	P4R6L6	0	0	0	1	2	31.5	-11.5	CoverCrop
P4	P4R6L7	0	0	0	0	2	31.5	-13.8	CoverCrop
P4	P4R7L1	0	0	0	0	2	33.8	0	CoverCrop
P4	P4R7L2	3	0	0	0	2	33.8	-2.3	CoverCrop
P4	P4R7L3	0	0	2	5	2	33.8	-4.6	CoverCrop
P4	P4R7L4	0	0	0	0	2	33.8	-6.9	CoverCrop
P4	P4R7L5	0	0	0	0	2	33.8	-9.2	CoverCrop
P4	P4R7L6	0	0	0	0	2	33.8	-11.5	CoverCrop
P4	P4R7L7	0	0	2	5	2	33.8	-13.8	CoverCrop
P5	P5R1L1	0	0	0	1	2	20	-20.8	BareSoil
P5	P5R1L2	1	0	0	0	2	20	-23.1	BareSoil
P5	P5R1L3	0	0	0	0	2	20	-25.4	BareSoil
P5	P5R1L4	0	0	0	0	2	20	-27.7	BareSoil
P5	P5R1L5	1	0	0	2	2	20	-30	BareSoil
P5	P5R1L6	0	0	0	0	2	20	-32.3	BareSoil
P5	P5R1L7	0	0	0	0	2	20	-34.6	BareSoil
P5	P5R2L1	0	0	0	2	2	22.3	-20.8	BareSoil
P5	P5R2L2	0	0	0	1	2	22.3	-23.1	BareSoil
P5	P5R2L3	0	0	0	0	2	22.3	-25.4	BareSoil
P5	P5R2L4	2	0	0	3	2	22.3	-27.7	BareSoil
P5	P5R2L5	0	0	0	0	2	22.3	-30	BareSoil
P5	P5R2L6	0	0	0	1	2	22.3	-32.3	BareSoil
P5	P5R2L7	0	0	0	0	2	22.3	-34.6	BareSoil
P5	P5R3L1	0	0	0	0	2	24.6	-20.8	BareSoil
P5	P5R3L2	2	0	0	0	2	24.6	-23.1	BareSoil
P5	P5R3L3	0	0	0	0	2	24.6	-25.4	BareSoil
P5	P5R3L4	3	0	0	1	2	24.6	-27.7	BareSoil
P5	P5R3L5	0	0	0	0	2	24.6	-30	BareSoil
P5	P5R3L6	0	0	0	0	2	24.6	-32.3	BareSoil
P5	P5R3L7	0	0	0	0	2	24.6	-34.6	BareSoil
P5	P5R4L1	2	0	0	1	2	26.9	-20.8	BareSoil
P5	P5R4L2	0	0	0	0	2	26.9	-23.1	BareSoil
P5	P5R4L3	1	0	0	0	2	26.9	-25.4	BareSoil
P5	P5R4L4	1	0	0	0	2	26.9	-27.7	BareSoil
P5	P5R4L5	0	0	0	0	2	26.9	-30	BareSoil
P5	P5R4L6	0	0	0	0	2	26.9	-32.3	BareSoil
P5	P5R4L7	1	0	0	0	2	26.9	-34.6	BareSoil
P5	P5R5L1	1	0	0	2	2	29.2	-20.8	BareSoil
P5	P5R5L2	2	0	0	1	2	29.2	-23.1	BareSoil
P5	P5R5L3	0	0	0	0	2	29.2	-25.4	BareSoil
P5	P5R5L4	1	0	0	0	2	29.2	-27.7	BareSoil
P5	P5R5L5	0	0	2	3	2	29.2	-30	BareSoil
P5	P5R5L6	1	0	0	0	2	29.2	-32.3	BareSoil
P5	P5R5L7	0	0	0	3	2	29.2	-34.6	BareSoil
P5	P5R6L1	0	0	0	3	2	31.5	-20.8	BareSoil
P5	P5R6L2	4	0	0	1	2	31.5	-23.1	BareSoil
P5	P5R6L3	1	0	0	0	2	31.5	-25.4	BareSoil
P5	P5R6L4	2	0	0	1	2	31.5	-27.7	BareSoil
P5	P5R6L5	1	0	0	0	2	31.5	-30	BareSoil
P5	P5R6L6	0	0	0	0	2	31.5	-32.3	BareSoil
P5	P5R6L7	0	0	0	3	2	31.5	-34.6	BareSoil
P5	P5R7L1	4	0	0	2	2	33.8	-20.8	BareSoil
P5	P5R7L2	1	0	0	0	2	33.8	-23.1	BareSoil
P5	P5R7L3	0	0	0	0	2	33.8	-25.4	BareSoil
P5	P5R7L4	1	0	2	2	2	33.8	-27.7	BareSoil
P5	P5R7L5	0	0	0	3	2	33.8	-30	BareSoil
P5	P5R7L6	0	0	0	0	2	33.8	-32.3	BareSoil
P5	P5R7L7	0	0	0	2	2	33.8	-34.6	BareSoil
P6	P6R1L1	0	0	0	0	2	20	-41.6	CoverCrop
P6	P6R1L2	0	0	0	0	2	20	-43.9	CoverCrop
P6	P6R1L3	0	0	0	1	2	20	-46.2	CoverCrop
P6	P6R1L4	0	0	0	0	2	20	-48.5	CoverCrop
P6	P6R1L5	0	0	0	0	2	20	-50.8	CoverCrop
P6	P6R1L6	0	0	0	0	2	20	-53.1	CoverCrop
P6	P6R1L7	0	0	2	4	2	20	-55.4	CoverCrop
P6	P6R2L1	0	0	0	1	2	22.3	-41.6	CoverCrop
P6	P6R2L2	0	0	0	0	2	22.3	-43.9	CoverCrop
P6	P6R2L3	0	0	0	0	2	22.3	-46.2	CoverCrop
P6	P6R2L4	0	0	0	0	2	22.3	-48.5	CoverCrop
P6	P6R2L5	0	0	0	0	2	22.3	-50.8	CoverCrop
P6	P6R2L6	1	0	3	3	2	22.3	-53.1	CoverCrop
P6	P6R2L7	0	0	1	1	2	22.3	-55.4	CoverCrop
P6	P6R3L1	0	0	0	0	2	24.6	-41.6	CoverCrop
P6	P6R3L2	0	0	0	1	2	24.6	-43.9	CoverCrop
P6	P6R3L3	0	0	0	0	2	24.6	-46.2	CoverCrop
P6	P6R3L4	0	0	0	0	2	24.6	-48.5	CoverCrop
P6	P6R3L5	1	0	1	5	2	24.6	-50.8	CoverCrop
P6	P6R3L6	0	0	0	0	2	24.6	-53.1	CoverCrop
P6	P6R3L7	0	0	2	2	2	24.6	-55.4	CoverCrop
P6	P6R4L1	0	0	0	1	2	26.9	-41.6	CoverCrop
P6	P6R4L2	2	0	0	0	2	26.9	-43.9	CoverCrop
P6	P6R4L3	1	0	0	0	2	26.9	-46.2	CoverCrop
P6	P6R4L4	0	0	0	0	2	26.9	-48.5	CoverCrop
P6	P6R4L5	0	0	3	4	2	26.9	-50.8	CoverCrop
P6	P6R4L6	0	0	0	0	2	26.9	-53.1	CoverCrop
P6	P6R4L7	0	0	0	0	2	26.9	-55.4	CoverCrop
P6	P6R5L1	0	0	0	0	2	29.2	-41.6	CoverCrop
P6	P6R5L2	0	0	0	0	2	29.2	-43.9	CoverCrop
P6	P6R5L3	1	0	2	2	2	29.2	-46.2	CoverCrop
P6	P6R5L4	0	0	0	0	2	29.2	-48.5	CoverCrop
P6	P6R5L5	0	0	1	3	2	29.2	-50.8	CoverCrop
P6	P6R5L6	0	0	0	0	2	29.2	-53.1	CoverCrop
P6	P6R5L7	0	0	0	0	2	29.2	-55.4	CoverCrop
P6	P6R6L1	0	0	0	0	2	31.5	-41.6	CoverCrop
P6	P6R6L2	0	0	0	0	2	31.5	-43.9	CoverCrop
P6	P6R6L3	1	0	1	1	2	31.5	-46.2	CoverCrop
P6	P6R6L4	0	0	0	0	2	31.5	-48.5	CoverCrop
P6	P6R6L5	0	0	0	0	2	31.5	-50.8	CoverCrop
P6	P6R6L6	0	0	0	0	2	31.5	-53.1	CoverCrop
P6	P6R6L7	0	0	1	1	2	31.5	-55.4	CoverCrop
P6	P6R7L1	0	0	1	3	2	33.8	-41.6	CoverCrop
P6	P6R7L2	0	0	0	0	2	33.8	-43.9	CoverCrop
P6	P6R7L3	0	0	1	2	2	33.8	-46.2	CoverCrop
P6	P6R7L4	0	0	0	2	2	33.8	-48.5	CoverCrop
P6	P6R7L5	0	0	2	3	2	33.8	-50.8	CoverCrop
P6	P6R7L6	0	0	0	0	2	33.8	-53.1	CoverCrop
P6	P6R7L7	0	0	0	2	2	33.8	-55.4	CoverCrop
P1	P1R1L1	1	0	0	6	3	0	0	BareSoil
P1	P1R1L2	0	0	0	0	3	0	-2.3	BareSoil
P1	P1R1L3	3	0	0	0	3	0	-4.6	BareSoil
P1	P1R1L4	0	0	0	3	3	0	-6.9	BareSoil
P1	P1R1L5	3	0	0	0	3	0	-9.2	BareSoil
P1	P1R1L6	5	0	0	2	3	0	-11.5	BareSoil
P1	P1R1L7	0	0	1	3	3	0	-13.8	BareSoil
P1	P1R2L1	0	0	0	0	3	2.3	0	BareSoil
P1	P1R2L2	2	0	0	5	3	2.3	-2.3	BareSoil
P1	P1R2L3	0	0	0	0	3	2.3	-4.6	BareSoil
P1	P1R2L4	2	0	0	1	3	2.3	-6.9	BareSoil
P1	P1R2L5	0	0	0	0	3	2.3	-9.2	BareSoil
P1	P1R2L6	0	0	0	0	3	2.3	-11.5	BareSoil
P1	P1R2L7	0	0	0	3	3	2.3	-13.8	BareSoil
P1	P1R3L1	0	0	1	4	3	4.6	0	BareSoil
P1	P1R3L2	2	0	1	2	3	4.6	-2.3	BareSoil
P1	P1R3L3	0	0	0	1	3	4.6	-4.6	BareSoil
P1	P1R3L4	0	0	0	1	3	4.6	-6.9	BareSoil
P1	P1R3L5	0	0	0	0	3	4.6	-9.2	BareSoil
P1	P1R3L6	3	0	0	1	3	4.6	-11.5	BareSoil
P1	P1R3L7	0	0	0	0	3	4.6	-13.8	BareSoil
P1	P1R4L1	1	0	0	1	3	6.9	0	BareSoil
P1	P1R4L2	0	0	0	0	3	6.9	-2.3	BareSoil
P1	P1R4L3	1	0	0	0	3	6.9	-4.6	BareSoil
P1	P1R4L4	3	0	0	0	3	6.9	-6.9	BareSoil
P1	P1R4L5	0	0	0	0	3	6.9	-9.2	BareSoil
P1	P1R4L6	0	0	0	0	3	6.9	-11.5	BareSoil
P1	P1R4L7	0	0	0	0	3	6.9	-13.8	BareSoil
P1	P1R5L1	0	0	0	5	3	9.2	0	BareSoil
P1	P1R5L2	0	0	0	1	3	9.2	-2.3	BareSoil
P1	P1R5L3	0	0	3	4	3	9.2	-4.6	BareSoil
P1	P1R5L4	0	0	0	2	3	9.2	-6.9	BareSoil
P1	P1R5L5	0	0	1	3	3	9.2	-9.2	BareSoil
P1	P1R5L6	0	0	0	0	3	9.2	-11.5	BareSoil
P1	P1R5L7	2	0	0	0	3	9.2	-13.8	BareSoil
P1	P1R6L1	1	0	0	1	3	11.5	0	BareSoil
P1	P1R6L2	1	0	1	2	3	11.5	-2.3	BareSoil
P1	P1R6L3	1	0	0	0	3	11.5	-4.6	BareSoil
P1	P1R6L4	1	0	0	3	3	11.5	-6.9	BareSoil
P1	P1R6L5	0	0	0	1	3	11.5	-9.2	BareSoil
P1	P1R6L6	0	0	0	0	3	11.5	-11.5	BareSoil
P1	P1R6L7	0	0	0	0	3	11.5	-13.8	BareSoil
P1	P1R7L1	0	0	0	0	3	13.8	0	BareSoil
P1	P1R7L2	3	0	0	2	3	13.8	-2.3	BareSoil
P1	P1R7L3	0	0	0	0	3	13.8	-4.6	BareSoil
P1	P1R7L4	3	0	0	1	3	13.8	-6.9	BareSoil
P1	P1R7L5	0	0	1	1	3	13.8	-9.2	BareSoil
P1	P1R7L6	0	0	0	0	3	13.8	-11.5	BareSoil
P1	P1R7L7	0	0	0	0	3	13.8	-13.8	BareSoil
P2	P2R1L1	0	0	0	0	3	0	-20.8	CoverCrop
P2	P2R1L2	0	0	0	0	3	0	-23.1	CoverCrop
P2	P2R1L3	0	0	0	0	3	0	-25.4	CoverCrop
P2	P2R1L4	0	0	0	0	3	0	-27.7	CoverCrop
P2	P2R1L5	0	0	0	0	3	0	-30	CoverCrop
P2	P2R1L6	0	0	0	0	3	0	-32.3	CoverCrop
P2	P2R1L7	0	0	0	0	3	0	-34.6	CoverCrop
P2	P2R2L1	0	0	0	1	3	2.3	-20.8	CoverCrop
P2	P2R2L2	1	0	0	0	3	2.3	-23.1	CoverCrop
P2	P2R2L3	0	0	0	2	3	2.3	-25.4	CoverCrop
P2	P2R2L4	4	0	0	0	3	2.3	-27.7	CoverCrop
P2	P2R2L5	0	0	0	0	3	2.3	-30	CoverCrop
P2	P2R2L6	0	0	0	0	3	2.3	-32.3	CoverCrop
P2	P2R2L7	2	0	2	2	3	2.3	-34.6	CoverCrop
P2	P2R3L1	0	0	0	0	3	4.6	-20.8	CoverCrop
P2	P2R3L2	0	0	0	0	3	4.6	-23.1	CoverCrop
P2	P2R3L3	0	0	0	0	3	4.6	-25.4	CoverCrop
P2	P2R3L4	0	0	0	1	3	4.6	-27.7	CoverCrop
P2	P2R3L5	0	0	0	0	3	4.6	-30	CoverCrop
P2	P2R3L6	0	0	0	0	3	4.6	-32.3	CoverCrop
P2	P2R3L7	0	0	0	0	3	4.6	-34.6	CoverCrop
P2	P2R4L1	0	0	1	1	3	6.9	-20.8	CoverCrop
P2	P2R4L2	0	0	1	1	3	6.9	-23.1	CoverCrop
P2	P2R4L3	0	0	3	4	3	6.9	-25.4	CoverCrop
P2	P2R4L4	0	0	0	0	3	6.9	-27.7	CoverCrop
P2	P2R4L5	0	0	1	1	3	6.9	-30	CoverCrop
P2	P2R4L6	0	0	0	1	3	6.9	-32.3	CoverCrop
P2	P2R4L7	1	0	3	3	3	6.9	-34.6	CoverCrop
P2	P2R5L1	0	0	0	0	3	9.2	-20.8	CoverCrop
P2	P2R5L2	0	0	0	0	3	9.2	-23.1	CoverCrop
P2	P2R5L3	0	0	2	2	3	9.2	-25.4	CoverCrop
P2	P2R5L4	0	0	0	0	3	9.2	-27.7	CoverCrop
P2	P2R5L5	0	0	0	0	3	9.2	-30	CoverCrop
P2	P2R5L6	0	0	0	1	3	9.2	-32.3	CoverCrop
P2	P2R5L7	0	0	3	5	3	9.2	-34.6	CoverCrop
P2	P2R6L1	0	0	0	0	3	11.5	-20.8	CoverCrop
P2	P2R6L2	0	0	0	0	3	11.5	-23.1	CoverCrop
P2	P2R6L3	0	0	0	0	3	11.5	-25.4	CoverCrop
P2	P2R6L4	0	0	0	1	3	11.5	-27.7	CoverCrop
P2	P2R6L5	0	0	0	0	3	11.5	-30	CoverCrop
P2	P2R6L6	0	0	0	0	3	11.5	-32.3	CoverCrop
P2	P2R6L7	0	0	4	7	3	11.5	-34.6	CoverCrop
P2	P2R7L1	0	0	0	0	3	13.8	-20.8	CoverCrop
P2	P2R7L2	1	0	0	1	3	13.8	-23.1	CoverCrop
P2	P2R7L3	0	0	0	1	3	13.8	-25.4	CoverCrop
P2	P2R7L4	0	0	1	1	3	13.8	-27.7	CoverCrop
P2	P2R7L5	0	0	0	0	3	13.8	-30	CoverCrop
P2	P2R7L6	0	0	0	0	3	13.8	-32.3	CoverCrop
P2	P2R7L7	0	0	0	0	3	13.8	-34.6	CoverCrop
P3	P3R1L1	1	0	0	0	3	0	-41.6	BareSoil
P3	P3R1L2	3	0	0	0	3	0	-43.9	BareSoil
P3	P3R1L3	0	0	0	1	3	0	-46.2	BareSoil
P3	P3R1L4	4	0	1	1	3	0	-48.5	BareSoil
P3	P3R1L5	2	0	1	1	3	0	-50.8	BareSoil
P3	P3R1L6	1	0	1	2	3	0	-53.1	BareSoil
P3	P3R1L7	7	0	1	1	3	0	-55.4	BareSoil
P3	P3R2L1	0	0	1	1	3	2.3	-41.6	BareSoil
P3	P3R2L2	0	0	2	3	3	2.3	-43.9	BareSoil
P3	P3R2L3	0	0	0	0	3	2.3	-46.2	BareSoil
P3	P3R2L4	0	0	0	0	3	2.3	-48.5	BareSoil
P3	P3R2L5	0	0	0	0	3	2.3	-50.8	BareSoil
P3	P3R2L6	1	0	2	2	3	2.3	-53.1	BareSoil
P3	P3R2L7	0	0	1	1	3	2.3	-55.4	BareSoil
P3	P3R3L1	0	0	0	1	3	4.6	-41.6	BareSoil
P3	P3R3L2	1	0	0	1	3	4.6	-43.9	BareSoil
P3	P3R3L3	1	0	0	0	3	4.6	-46.2	BareSoil
P3	P3R3L4	0	0	0	1	3	4.6	-48.5	BareSoil
P3	P3R3L5	1	0	0	1	3	4.6	-50.8	BareSoil
P3	P3R3L6	1	0	0	0	3	4.6	-53.1	BareSoil
P3	P3R4L1	2	0	2	5	3	6.9	-41.6	BareSoil
P3	P3R4L2	2	0	0	1	3	6.9	-43.9	BareSoil
P3	P3R4L3	0	0	0	1	3	6.9	-46.2	BareSoil
P3	P3R4L4	0	0	0	0	3	6.9	-48.5	BareSoil
P3	P3R4L5	1	0	0	1	3	6.9	-50.8	BareSoil
P3	P3R4L6	1	0	1	2	3	6.9	-53.1	BareSoil
P3	P3R4L7	1	0	0	1	3	6.9	-55.4	BareSoil
P3	P3R5L1	2	0	0	1	3	9.2	-41.6	BareSoil
P3	P3R5L2	1	0	0	0	3	9.2	-43.9	BareSoil
P3	P3R5L3	0	0	0	0	3	9.2	-46.2	BareSoil
P3	P3R5L4	0	0	0	0	3	9.2	-48.5	BareSoil
P3	P3R5L5	0	0	1	2	3	9.2	-50.8	BareSoil
P3	P3R5L6	0	0	0	1	3	9.2	-53.1	BareSoil
P3	P3R5L7	0	0	0	4	3	9.2	-55.4	BareSoil
P3	P3R6L1	0	0	1	1	3	11.5	-41.6	BareSoil
P3	P3R6L2	0	0	1	1	3	11.5	-43.9	BareSoil
P3	P3R6L3	0	0	1	2	3	11.5	-46.2	BareSoil
P3	P3R6L4	0	0	0	0	3	11.5	-48.5	BareSoil
P3	P3R6L5	0	0	0	1	3	11.5	-50.8	BareSoil
P3	P3R6L6	2	0	0	2	3	11.5	-53.1	BareSoil
P3	P3R6L7	0	0	0	0	3	11.5	-55.4	BareSoil
P3	P3R7L1	1	0	0	1	3	13.8	-41.6	BareSoil
P3	P3R7L2	0	0	0	0	3	13.8	-43.9	BareSoil
P3	P3R7L3	0	0	0	0	3	13.8	-46.2	BareSoil
P3	P3R7L4	1	0	0	0	3	13.8	-48.5	BareSoil
P3	P3R7L5	1	0	0	0	3	13.8	-50.8	BareSoil
P3	P3R7L6	2	0	0	2	3	13.8	-53.1	BareSoil
P3	P3R7L7	0	0	0	0	3	13.8	-55.4	BareSoil
P4	P4R1L1	0	0	0	0	3	20	0	CoverCrop
P4	P4R1L2	0	0	0	0	3	20	-2.3	CoverCrop
P4	P4R1L3	0	0	0	2	3	20	-4.6	CoverCrop
P4	P4R1L4	0	0	0	0	3	20	-6.9	CoverCrop
P4	P4R1L5	1	0	0	0	3	20	-9.2	CoverCrop
P4	P4R1L6	0	0	2	2	3	20	-11.5	CoverCrop
P4	P4R1L7	0	0	0	0	3	20	-13.8	CoverCrop
P4	P4R2L1	0	0	0	0	3	22.3	0	CoverCrop
P4	P4R2L2	0	0	1	2	3	22.3	-2.3	CoverCrop
P4	P4R2L3	0	0	0	0	3	22.3	-4.6	CoverCrop
P4	P4R2L4	0	0	0	0	3	22.3	-6.9	CoverCrop
P4	P4R2L5	0	0	0	0	3	22.3	-9.2	CoverCrop
P4	P4R2L6	0	0	0	1	3	22.3	-11.5	CoverCrop
P4	P4R2L7	1	0	0	0	3	22.3	-13.8	CoverCrop
P4	P4R3L1	0	0	0	0	3	24.6	0	CoverCrop
P4	P4R3L2	1	0	1	1	3	24.6	-2.3	CoverCrop
P4	P4R3L3	0	0	2	4	3	24.6	-4.6	CoverCrop
P4	P4R3L4	0	0	0	0	3	24.6	-6.9	CoverCrop
P4	P4R3L5	0	0	0	0	3	24.6	-9.2	CoverCrop
P4	P4R3L6	0	0	0	1	3	24.6	-11.5	CoverCrop
P4	P4R3L7	0	0	0	0	3	24.6	-13.8	CoverCrop
P4	P4R4L1	0	0	0	0	3	26.9	0	CoverCrop
P4	P4R4L2	0	0	0	0	3	26.9	-2.3	CoverCrop
P4	P4R4L3	0	0	0	0	3	26.9	-4.6	CoverCrop
P4	P4R4L4	0	0	0	0	3	26.9	-6.9	CoverCrop
P4	P4R4L5	0	0	0	0	3	26.9	-9.2	CoverCrop
P4	P4R4L6	0	0	0	0	3	26.9	-11.5	CoverCrop
P4	P4R4L7	0	0	0	0	3	26.9	-13.8	CoverCrop
P4	P4R5L1	0	0	0	0	3	29.2	0	CoverCrop
P4	P4R5L2	0	0	0	0	3	29.2	-2.3	CoverCrop
P4	P4R5L3	0	0	0	0	3	29.2	-4.6	CoverCrop
P4	P4R5L4	0	0	0	0	3	29.2	-6.9	CoverCrop
P4	P4R5L5	0	0	0	0	3	29.2	-9.2	CoverCrop
P4	P4R5L6	0	0	0	0	3	29.2	-11.5	CoverCrop
P4	P4R5L7	0	0	0	0	3	29.2	-13.8	CoverCrop
P4	P4R6L1	0	0	0	0	3	31.5	0	CoverCrop
P4	P4R6L2	1	0	0	0	3	31.5	-2.3	CoverCrop
P4	P4R6L3	0	0	0	0	3	31.5	-4.6	CoverCrop
P4	P4R6L4	0	0	1	2	3	31.5	-6.9	CoverCrop
P4	P4R6L5	0	0	0	0	3	31.5	-9.2	CoverCrop
P4	P4R6L6	0	0	0	0	3	31.5	-11.5	CoverCrop
P4	P4R6L7	0	0	0	1	3	31.5	-13.8	CoverCrop
P4	P4R7L1	0	0	1	1	3	33.8	0	CoverCrop
P4	P4R7L2	0	0	0	0	3	33.8	-2.3	CoverCrop
P4	P4R7L3	0	0	0	0	3	33.8	-4.6	CoverCrop
P4	P4R7L4	0	0	0	0	3	33.8	-6.9	CoverCrop
P4	P4R7L5	0	0	1	1	3	33.8	-9.2	CoverCrop
P4	P4R7L6	0	0	0	0	3	33.8	-11.5	CoverCrop
P4	P4R7L7	0	0	0	0	3	33.8	-13.8	CoverCrop
P5	P5R1L1	0	0	0	1	3	20	-20.8	BareSoil
P5	P5R1L2	1	0	0	0	3	20	-23.1	BareSoil
P5	P5R1L3	0	0	0	1	3	20	-25.4	BareSoil
P5	P5R1L4	1	0	0	1	3	20	-27.7	BareSoil
P5	P5R1L5	1	0	0	0	3	20	-30	BareSoil
P5	P5R1L6	0	0	0	0	3	20	-32.3	BareSoil
P5	P5R1L7	1	0	0	1	3	20	-34.6	BareSoil
P5	P5R2L1	2	0	0	3	3	22.3	-20.8	BareSoil
P5	P5R2L2	1	0	0	0	3	22.3	-23.1	BareSoil
P5	P5R2L3	1	0	0	1	3	22.3	-25.4	BareSoil
P5	P5R2L4	1	0	0	0	3	22.3	-27.7	BareSoil
P5	P5R2L5	1	0	0	0	3	22.3	-30	BareSoil
P5	P5R2L6	1	0	0	0	3	22.3	-32.3	BareSoil
P5	P5R2L7	0	0	0	0	3	22.3	-34.6	BareSoil
P5	P5R3L1	0	0	0	0	3	24.6	-20.8	BareSoil
P5	P5R3L2	1	0	0	0	3	24.6	-23.1	BareSoil
P5	P5R3L3	1	0	0	0	3	24.6	-25.4	BareSoil
P5	P5R3L4	0	0	0	0	3	24.6	-27.7	BareSoil
P5	P5R3L5	0	0	0	0	3	24.6	-30	BareSoil
P5	P5R3L6	1	0	0	0	3	24.6	-32.3	BareSoil
P5	P5R3L7	0	0	0	0	3	24.6	-34.6	BareSoil
P5	P5R4L1	4	0	1	1	3	26.9	-20.8	BareSoil
P5	P5R4L2	3	0	0	1	3	26.9	-23.1	BareSoil
P5	P5R4L3	3	0	0	0	3	26.9	-25.4	BareSoil
P5	P5R4L4	0	0	0	0	3	26.9	-27.7	BareSoil
P5	P5R4L5	0	0	0	0	3	26.9	-30	BareSoil
P5	P5R4L6	0	0	0	0	3	26.9	-32.3	BareSoil
P5	P5R4L7	0	0	0	0	3	26.9	-34.6	BareSoil
P5	P5R5L1	2	0	0	1	3	29.2	-20.8	BareSoil
P5	P5R5L2	0	0	0	0	3	29.2	-23.1	BareSoil
P5	P5R5L3	6	0	1	1	3	29.2	-25.4	BareSoil
P5	P5R5L4	3	0	0	0	3	29.2	-27.7	BareSoil
P5	P5R5L5	4	0	0	1	3	29.2	-30	BareSoil
P5	P5R5L6	0	0	1	1	3	29.2	-32.3	BareSoil
P5	P5R5L7	0	0	0	0	3	29.2	-34.6	BareSoil
P5	P5R6L1	1	0	0	0	3	31.5	-20.8	BareSoil
P5	P5R6L2	3	0	0	0	3	31.5	-23.1	BareSoil
P5	P5R6L3	3	0	0	1	3	31.5	-25.4	BareSoil
P5	P5R6L4	1	0	1	2	3	31.5	-27.7	BareSoil
P5	P5R6L5	3	0	0	0	3	31.5	-30	BareSoil
P5	P5R6L6	1	0	0	0	3	31.5	-32.3	BareSoil
P5	P5R6L7	2	0	0	0	3	31.5	-34.6	BareSoil
P5	P5R7L1	5	0	0	0	3	33.8	-20.8	BareSoil
P5	P5R7L2	1	0	0	2	3	33.8	-23.1	BareSoil
P5	P5R7L3	3	0	0	1	3	33.8	-25.4	BareSoil
P5	P5R7L4	2	0	0	0	3	33.8	-27.7	BareSoil
P5	P5R7L5	1	0	1	4	3	33.8	-30	BareSoil
P5	P5R7L6	0	0	0	0	3	33.8	-32.3	BareSoil
P5	P5R7L7	0	0	0	0	3	33.8	-34.6	BareSoil
P6	P6R1L1	0	0	0	0	3	20	-41.6	CoverCrop
P6	P6R1L2	0	0	0	0	3	20	-43.9	CoverCrop
P6	P6R1L3	0	0	0	0	3	20	-46.2	CoverCrop
P6	P6R1L4	0	0	1	1	3	20	-48.5	CoverCrop
P6	P6R1L6	0	0	0	1	3	20	-53.1	CoverCrop
P6	P6R1L7	0	0	0	0	3	20	-55.4	CoverCrop
P6	P6R2L1	0	0	0	0	3	22.3	-41.6	CoverCrop
P6	P6R2L2	0	0	0	0	3	22.3	-43.9	CoverCrop
P6	P6R2L3	0	0	2	2	3	22.3	-46.2	CoverCrop
P6	P6R2L4	0	0	0	0	3	22.3	-48.5	CoverCrop
P6	P6R2L5	0	0	0	0	3	22.3	-50.8	CoverCrop
P6	P6R2L6	0	0	0	0	3	22.3	-53.1	CoverCrop
P6	P6R2L7	0	0	0	0	3	22.3	-55.4	CoverCrop
P6	P6R3L1	0	0	0	1	3	24.6	-41.6	CoverCrop
P6	P6R3L2	2	0	0	0	3	24.6	-43.9	CoverCrop
P6	P6R3L3	0	0	0	0	3	24.6	-46.2	CoverCrop
P6	P6R3L4	0	0	0	0	3	24.6	-48.5	CoverCrop
P6	P6R3L5	0	0	0	0	3	24.6	-50.8	CoverCrop
P6	P6R3L6	0	0	0	0	3	24.6	-53.1	CoverCrop
P6	P6R3L7	0	0	0	0	3	24.6	-55.4	CoverCrop
P6	P6R4L1	0	0	0	0	3	26.9	-41.6	CoverCrop
P6	P6R4L2	0	0	2	5	3	26.9	-43.9	CoverCrop
P6	P6R4L3	0	0	0	0	3	26.9	-46.2	CoverCrop
P6	P6R4L4	0	0	1	1	3	26.9	-48.5	CoverCrop
P6	P6R4L5	1	0	0	0	3	26.9	-50.8	CoverCrop
P6	P6R4L6	1	0	0	0	3	26.9	-53.1	CoverCrop
P6	P6R4L7	0	0	0	0	3	26.9	-55.4	CoverCrop
P6	P6R5L1	0	0	1	2	3	29.2	-41.6	CoverCrop
P6	P6R5L2	0	0	0	0	3	29.2	-43.9	CoverCrop
P6	P6R5L3	0	0	0	0	3	29.2	-46.2	CoverCrop
P6	P6R5L4	0	0	0	0	3	29.2	-48.5	CoverCrop
P6	P6R5L5	0	0	1	1	3	29.2	-50.8	CoverCrop
P6	P6R5L6	0	0	0	0	3	29.2	-53.1	CoverCrop
P6	P6R5L7	0	0	0	0	3	29.2	-55.4	CoverCrop
P6	P6R6L1	0	0	0	0	3	31.5	-41.6	CoverCrop
P6	P6R6L2	0	0	0	0	3	31.5	-43.9	CoverCrop
P6	P6R6L3	0	0	1	3	3	31.5	-46.2	CoverCrop
P6	P6R6L4	0	0	0	0	3	31.5	-48.5	CoverCrop
P6	P6R6L5	0	0	0	0	3	31.5	-50.8	CoverCrop
P6	P6R6L6	0	0	2	5	3	31.5	-53.1	CoverCrop
P6	P6R6L7	0	0	0	0	3	31.5	-55.4	CoverCrop
P6	P6R7L1	0	0	1	2	3	33.8	-41.6	CoverCrop
P6	P6R7L2	2	0	0	0	3	33.8	-43.9	CoverCrop
P6	P6R7L3	0	0	0	0	3	33.8	-46.2	CoverCrop
P6	P6R7L4	0	0	0	0	3	33.8	-48.5	CoverCrop
P6	P6R7L5	0	0	0	0	3	33.8	-50.8	CoverCrop
P6	P6R7L6	0	0	0	0	3	33.8	-53.1	CoverCrop
P6	P6R7L7	0	0	0	0	3	33.8	-55.4	CoverCrop
P1	P1R1L1	1	0	0	1	4	0	0	BareSoil
P1	P1R1L2	2	0	0	0	4	0	-2.3	BareSoil
P1	P1R1L3	5	0	0	0	4	0	-4.6	BareSoil
P1	P1R1L4	0	0	0	1	4	0	-6.9	BareSoil
P1	P1R1L5	0	0	0	2	4	0	-9.2	BareSoil
P1	P1R1L6	1	0	0	0	4	0	-11.5	BareSoil
P1	P1R1L7	0	0	0	0	4	0	-13.8	BareSoil
P1	P1R2L1	1	0	0	0	4	2.3	0	BareSoil
P1	P1R2L2	3	0	1	5	4	2.3	-2.3	BareSoil
P1	P1R2L3	0	0	0	0	4	2.3	-4.6	BareSoil
P1	P1R2L4	1	0	0	1	4	2.3	-6.9	BareSoil
P1	P1R2L5	0	0	0	0	4	2.3	-9.2	BareSoil
P1	P1R2L6	1	0	1	3	4	2.3	-11.5	BareSoil
P1	P1R2L7	0	0	0	2	4	2.3	-13.8	BareSoil
P1	P1R3L1	2	0	0	0	4	4.6	0	BareSoil
P1	P1R3L2	0	0	1	4	4	4.6	-2.3	BareSoil
P1	P1R3L3	0	0	1	1	4	4.6	-4.6	BareSoil
P1	P1R3L4	0	0	0	3	4	4.6	-6.9	BareSoil
P1	P1R3L5	0	0	0	0	4	4.6	-9.2	BareSoil
P1	P1R3L6	0	0	0	0	4	4.6	-11.5	BareSoil
P1	P1R3L7	0	0	0	0	4	4.6	-13.8	BareSoil
P1	P1R4L1	0	0	0	0	4	6.9	0	BareSoil
P1	P1R4L2	1	0	1	2	4	6.9	-2.3	BareSoil
P1	P1R4L3	0	0	0	0	4	6.9	-4.6	BareSoil
P1	P1R4L4	0	0	0	0	4	6.9	-6.9	BareSoil
P1	P1R4L5	0	0	0	8	4	6.9	-9.2	BareSoil
P1	P1R4L6	0	0	2	2	4	6.9	-11.5	BareSoil
P1	P1R4L7	1	0	0	0	4	6.9	-13.8	BareSoil
P1	P1R5L1	0	0	2	3	4	9.2	0	BareSoil
P1	P1R5L2	1	0	0	0	4	9.2	-2.3	BareSoil
P1	P1R5L3	0	0	6	13	4	9.2	-4.6	BareSoil
P1	P1R5L4	0	0	1	4	4	9.2	-6.9	BareSoil
P1	P1R5L5	0	0	0	6	4	9.2	-9.2	BareSoil
P1	P1R5L6	0	0	1	2	4	9.2	-11.5	BareSoil
P1	P1R5L7	2	0	0	0	4	9.2	-13.8	BareSoil
P1	P1R6L1	1	0	0	1	4	11.5	0	BareSoil
P1	P1R6L2	2	0	1	2	4	11.5	-2.3	BareSoil
P1	P1R6L3	1	0	0	0	4	11.5	-4.6	BareSoil
P1	P1R6L4	0	0	0	0	4	11.5	-6.9	BareSoil
P1	P1R6L5	0	0	0	0	4	11.5	-9.2	BareSoil
P1	P1R6L6	2	0	0	4	4	11.5	-11.5	BareSoil
P1	P1R6L7	1	0	0	0	4	11.5	-13.8	BareSoil
P1	P1R7L1	2	0	1	1	4	13.8	0	BareSoil
P1	P1R7L2	6	0	1	1	4	13.8	-2.3	BareSoil
P1	P1R7L3	0	0	0	3	4	13.8	-4.6	BareSoil
P1	P1R7L4	2	0	0	0	4	13.8	-6.9	BareSoil
P1	P1R7L5	1	0	0	2	4	13.8	-9.2	BareSoil
P1	P1R7L6	1	0	0	3	4	13.8	-11.5	BareSoil
P1	P1R7L7	0	0	0	1	4	13.8	-13.8	BareSoil
P2	P2R1L1	1	0	0	0	4	0	-20.8	CoverCrop
P2	P2R1L2	0	0	0	1	4	0	-23.1	CoverCrop
P2	P2R1L3	0	0	0	0	4	0	-25.4	CoverCrop
P2	P2R1L4	1	0	0	0	4	0	-27.7	CoverCrop
P2	P2R1L5	0	0	1	1	4	0	-30	CoverCrop
P2	P2R1L6	0	0	1	1	4	0	-32.3	CoverCrop
P2	P2R1L7	0	0	0	0	4	0	-34.6	CoverCrop
P2	P2R2L1	0	0	0	0	4	2.3	-20.8	CoverCrop
P2	P2R2L2	1	0	0	1	4	2.3	-23.1	CoverCrop
P2	P2R2L3	0	0	0	0	4	2.3	-25.4	CoverCrop
P2	P2R2L4	0	0	0	0	4	2.3	-27.7	CoverCrop
P2	P2R2L5	0	0	0	0	4	2.3	-30	CoverCrop
P2	P2R2L6	0	0	0	0	4	2.3	-32.3	CoverCrop
P2	P2R2L7	0	0	0	0	4	2.3	-34.6	CoverCrop
P2	P2R3L1	0	0	0	1	4	4.6	-20.8	CoverCrop
P2	P2R3L2	0	0	0	0	4	4.6	-23.1	CoverCrop
P2	P2R3L3	0	0	1	3	4	4.6	-25.4	CoverCrop
P2	P2R3L4	0	0	1	1	4	4.6	-27.7	CoverCrop
P2	P2R3L5	0	0	1	1	4	4.6	-30	CoverCrop
P2	P2R3L6	0	0	0	1	4	4.6	-32.3	CoverCrop
P2	P2R3L7	0	0	0	0	4	4.6	-34.6	CoverCrop
P2	P2R4L1	0	0	0	0	4	6.9	-20.8	CoverCrop
P2	P2R4L3	0	0	0	2	4	6.9	-25.4	CoverCrop
P2	P2R4L4	2	0	0	0	4	6.9	-27.7	CoverCrop
P2	P2R4L5	1	0	0	0	4	6.9	-30	CoverCrop
P2	P2R4L6	0	0	1	1	4	6.9	-32.3	CoverCrop
P2	P2R4L7	2	0	0	0	4	6.9	-34.6	CoverCrop
P2	P2R5L1	0	0	0	0	4	9.2	-20.8	CoverCrop
P2	P2R5L2	1	0	0	0	4	9.2	-23.1	CoverCrop
P2	P2R5L3	0	0	0	1	4	9.2	-25.4	CoverCrop
P2	P2R5L4	1	0	0	0	4	9.2	-27.7	CoverCrop
P2	P2R5L5	0	0	0	0	4	9.2	-30	CoverCrop
P2	P2R5L6	0	0	0	1	4	9.2	-32.3	CoverCrop
P2	P2R5L7	0	0	0	0	4	9.2	-34.6	CoverCrop
P2	P2R6L1	0	0	0	0	4	11.5	-20.8	CoverCrop
P2	P2R6L2	0	0	0	0	4	11.5	-23.1	CoverCrop
P2	P2R6L3	0	0	0	0	4	11.5	-25.4	CoverCrop
P2	P2R6L4	0	0	0	0	4	11.5	-27.7	CoverCrop
P2	P2R6L5	0	0	0	0	4	11.5	-30	CoverCrop
P2	P2R6L6	0	0	0	0	4	11.5	-32.3	CoverCrop
P2	P2R6L7	0	0	3	7	4	11.5	-34.6	CoverCrop
P2	P2R7L1	0	0	0	0	4	13.8	-20.8	CoverCrop
P2	P2R7L2	0	0	0	0	4	13.8	-23.1	CoverCrop
P2	P2R7L3	0	0	0	0	4	13.8	-25.4	CoverCrop
P2	P2R7L4	0	0	0	0	4	13.8	-27.7	CoverCrop
P2	P2R7L5	0	0	0	0	4	13.8	-30	CoverCrop
P2	P2R7L6	0	0	0	1	4	13.8	-32.3	CoverCrop
P2	P2R7L7	0	0	0	0	4	13.8	-34.6	CoverCrop
P3	P3R1L1	0	0	0	4	4	0	-41.6	BareSoil
P3	P3R1L2	0	0	0	0	4	0	-43.9	BareSoil
P3	P3R1L3	0	0	0	0	4	0	-46.2	BareSoil
P3	P3R1L4	0	0	0	2	4	0	-48.5	BareSoil
P3	P3R1L5	1	0	0	0	4	0	-50.8	BareSoil
P3	P3R1L6	1	0	0	2	4	0	-53.1	BareSoil
P3	P3R1L7	0	0	0	0	4	0	-55.4	BareSoil
P3	P3R2L1	0	0	0	0	4	2.3	-41.6	BareSoil
P3	P3R2L2	0	0	0	2	4	2.3	-43.9	BareSoil
P3	P3R2L3	0	0	0	0	4	2.3	-46.2	BareSoil
P3	P3R2L4	0	0	2	6	4	2.3	-48.5	BareSoil
P3	P3R2L5	0	0	0	0	4	2.3	-50.8	BareSoil
P3	P3R2L6	0	0	0	1	4	2.3	-53.1	BareSoil
P3	P3R2L7	1	0	0	0	4	2.3	-55.4	BareSoil
P3	P3R3L1	1	0	0	1	4	4.6	-41.6	BareSoil
P3	P3R3L2	0	0	0	2	4	4.6	-43.9	BareSoil
P3	P3R3L3	0	0	0	5	4	4.6	-46.2	BareSoil
P3	P3R3L4	0	0	0	0	4	4.6	-48.5	BareSoil
P3	P3R3L5	0	0	0	1	4	4.6	-50.8	BareSoil
P3	P3R3L7	0	0	0	2	4	4.6	-55.4	BareSoil
P3	P3R4L1	2	0	2	2	4	6.9	-41.6	BareSoil
P3	P3R4L2	2	0	0	2	4	6.9	-43.9	BareSoil
P3	P3R4L3	1	0	0	1	4	6.9	-46.2	BareSoil
P3	P3R4L4	1	0	1	1	4	6.9	-48.5	BareSoil
P3	P3R4L5	1	0	0	1	4	6.9	-50.8	BareSoil
P3	P3R4L6	0	0	0	0	4	6.9	-53.1	BareSoil
P3	P3R4L7	0	0	2	2	4	6.9	-55.4	BareSoil
P3	P3R5L1	0	0	0	0	4	9.2	-41.6	BareSoil
P3	P3R5L2	2	0	1	1	4	9.2	-43.9	BareSoil
P3	P3R5L3	1	0	0	0	4	9.2	-46.2	BareSoil
P3	P3R5L4	0	0	0	0	4	9.2	-48.5	BareSoil
P3	P3R5L5	0	0	0	1	4	9.2	-50.8	BareSoil
P3	P3R5L6	2	0	0	1	4	9.2	-53.1	BareSoil
P3	P3R5L7	1	0	0	0	4	9.2	-55.4	BareSoil
P3	P3R6L1	2	0	0	0	4	11.5	-41.6	BareSoil
P3	P3R6L2	2	0	1	2	4	11.5	-43.9	BareSoil
P3	P3R6L3	0	0	0	0	4	11.5	-46.2	BareSoil
P3	P3R6L4	0	0	0	1	4	11.5	-48.5	BareSoil
P3	P3R6L5	0	0	0	3	4	11.5	-50.8	BareSoil
P3	P3R6L6	1	0	0	2	4	11.5	-53.1	BareSoil
P3	P3R6L7	0	0	0	2	4	11.5	-55.4	BareSoil
P3	P3R7L1	2	0	0	0	4	13.8	-41.6	BareSoil
P3	P3R7L2	1	0	0	0	4	13.8	-43.9	BareSoil
P3	P3R7L3	5	0	0	1	4	13.8	-46.2	BareSoil
P3	P3R7L4	1	0	0	0	4	13.8	-48.5	BareSoil
P3	P3R7L5	2	0	0	1	4	13.8	-50.8	BareSoil
P3	P3R7L6	4	0	0	0	4	13.8	-53.1	BareSoil
P3	P3R7L7	0	0	0	0	4	13.8	-55.4	BareSoil
P4	P4R1L1	0	0	0	0	4	20	0	CoverCrop
P4	P4R1L2	0	0	0	0	4	20	-2.3	CoverCrop
P4	P4R1L3	0	0	1	3	4	20	-4.6	CoverCrop
P4	P4R1L4	0	0	0	0	4	20	-6.9	CoverCrop
P4	P4R1L5	0	0	0	0	4	20	-9.2	CoverCrop
P4	P4R1L6	0	0	0	1	4	20	-11.5	CoverCrop
P4	P4R1L7	0	0	1	3	4	20	-13.8	CoverCrop
P4	P4R2L1	0	0	0	0	4	22.3	0	CoverCrop
P4	P4R2L2	0	0	0	0	4	22.3	-2.3	CoverCrop
P4	P4R2L3	0	0	0	1	4	22.3	-4.6	CoverCrop
P4	P4R2L4	0	0	0	0	4	22.3	-6.9	CoverCrop
P4	P4R2L5	1	0	0	0	4	22.3	-9.2	CoverCrop
P4	P4R2L6	0	0	0	0	4	22.3	-11.5	CoverCrop
P4	P4R2L7	1	0	1	1	4	22.3	-13.8	CoverCrop
P4	P4R3L1	0	0	0	0	4	24.6	0	CoverCrop
P4	P4R3L2	1	0	0	2	4	24.6	-2.3	CoverCrop
P4	P4R3L3	1	0	0	1	4	24.6	-4.6	CoverCrop
P4	P4R3L4	0	0	0	0	4	24.6	-6.9	CoverCrop
P4	P4R3L5	1	0	0	1	4	24.6	-9.2	CoverCrop
P4	P4R3L6	0	0	0	0	4	24.6	-11.5	CoverCrop
P4	P4R3L7	0	0	2	3	4	24.6	-13.8	CoverCrop
P4	P4R4L1	0	0	1	2	4	26.9	0	CoverCrop
P4	P4R4L2	0	0	0	1	4	26.9	-2.3	CoverCrop
P4	P4R4L3	1	0	2	2	4	26.9	-4.6	CoverCrop
P4	P4R4L4	0	0	0	0	4	26.9	-6.9	CoverCrop
P4	P4R4L5	0	0	0	1	4	26.9	-9.2	CoverCrop
P4	P4R4L6	0	0	0	0	4	26.9	-11.5	CoverCrop
P4	P4R4L7	0	0	1	2	4	26.9	-13.8	CoverCrop
P4	P4R5L1	0	0	1	1	4	29.2	0	CoverCrop
P4	P4R5L2	1	0	0	0	4	29.2	-2.3	CoverCrop
P4	P4R5L3	1	0	0	0	4	29.2	-4.6	CoverCrop
P4	P4R5L4	0	0	0	0	4	29.2	-6.9	CoverCrop
P4	P4R5L5	0	0	0	0	4	29.2	-9.2	CoverCrop
P4	P4R5L6	0	0	0	1	4	29.2	-11.5	CoverCrop
P4	P4R5L7	0	0	1	1	4	29.2	-13.8	CoverCrop
P4	P4R6L1	0	0	0	1	4	31.5	0	CoverCrop
P4	P4R6L2	0	0	0	0	4	31.5	-2.3	CoverCrop
P4	P4R6L3	0	0	0	0	4	31.5	-4.6	CoverCrop
P4	P4R6L4	1	0	0	0	4	31.5	-6.9	CoverCrop
P4	P4R6L5	1	0	0	0	4	31.5	-9.2	CoverCrop
P4	P4R6L6	0	0	0	1	4	31.5	-11.5	CoverCrop
P4	P4R6L7	0	0	2	3	4	31.5	-13.8	CoverCrop
P4	P4R7L1	4	0	0	1	4	33.8	0	CoverCrop
P4	P4R7L2	0	0	2	2	4	33.8	-2.3	CoverCrop
P4	P4R7L3	0	0	0	0	4	33.8	-4.6	CoverCrop
P4	P4R7L4	0	0	1	1	4	33.8	-6.9	CoverCrop
P4	P4R7L5	0	0	0	2	4	33.8	-9.2	CoverCrop
P4	P4R7L6	1	0	0	0	4	33.8	-11.5	CoverCrop
P4	P4R7L7	0	0	0	0	4	33.8	-13.8	CoverCrop
P5	P5R1L1	0	0	0	0	4	20	-20.8	BareSoil
P5	P5R1L2	1	0	0	0	4	20	-23.1	BareSoil
P5	P5R1L3	0	0	0	1	4	20	-25.4	BareSoil
P5	P5R1L4	0	0	0	0	4	20	-27.7	BareSoil
P5	P5R1L5	0	0	0	0	4	20	-30	BareSoil
P5	P5R1L6	0	0	0	1	4	20	-32.3	BareSoil
P5	P5R1L7	1	0	0	0	4	20	-34.6	BareSoil
P5	P5R2L1	1	0	0	0	4	22.3	-20.8	BareSoil
P5	P5R2L2	1	0	0	4	4	22.3	-23.1	BareSoil
P5	P5R2L3	3	0	0	1	4	22.3	-25.4	BareSoil
P5	P5R2L4	1	0	0	1	4	22.3	-27.7	BareSoil
P5	P5R2L5	1	0	0	1	4	22.3	-30	BareSoil
P5	P5R2L6	0	0	0	0	4	22.3	-32.3	BareSoil
P5	P5R2L7	1	0	0	0	4	22.3	-34.6	BareSoil
P5	P5R3L1	0	0	0	0	4	24.6	-20.8	BareSoil
P5	P5R3L2	0	0	0	1	4	24.6	-23.1	BareSoil
P5	P5R3L3	1	0	0	0	4	24.6	-25.4	BareSoil
P5	P5R3L4	0	0	0	0	4	24.6	-27.7	BareSoil
P5	P5R3L5	0	0	0	0	4	24.6	-30	BareSoil
P5	P5R3L6	0	0	0	0	4	24.6	-32.3	BareSoil
P5	P5R3L7	1	0	0	0	4	24.6	-34.6	BareSoil
P5	P5R4L1	0	0	0	2	4	26.9	-20.8	BareSoil
P5	P5R4L2	0	0	1	2	4	26.9	-23.1	BareSoil
P5	P5R4L3	0	0	0	0	4	26.9	-25.4	BareSoil
P5	P5R4L4	1	0	0	0	4	26.9	-27.7	BareSoil
P5	P5R4L5	0	0	0	0	4	26.9	-30	BareSoil
P5	P5R4L6	0	0	0	0	4	26.9	-32.3	BareSoil
P5	P5R4L7	0	0	0	0	4	26.9	-34.6	BareSoil
P5	P5R5L1	0	0	0	0	4	29.2	-20.8	BareSoil
P5	P5R5L2	1	0	1	3	4	29.2	-23.1	BareSoil
P5	P5R5L3	0	0	0	0	4	29.2	-25.4	BareSoil
P5	P5R5L4	1	0	0	3	4	29.2	-27.7	BareSoil
P5	P5R5L5	2	0	0	0	4	29.2	-30	BareSoil
P5	P5R5L6	0	0	0	0	4	29.2	-32.3	BareSoil
P5	P5R5L7	0	0	0	1	4	29.2	-34.6	BareSoil
P5	P5R6L1	0	0	0	0	4	31.5	-20.8	BareSoil
P5	P5R6L2	1	0	0	1	4	31.5	-23.1	BareSoil
P5	P5R6L3	0	0	0	0	4	31.5	-25.4	BareSoil
P5	P5R6L4	0	0	0	2	4	31.5	-27.7	BareSoil
P5	P5R6L5	0	0	1	1	4	31.5	-30	BareSoil
P5	P5R6L6	0	0	0	0	4	31.5	-32.3	BareSoil
P5	P5R6L7	0	0	0	0	4	31.5	-34.6	BareSoil
P5	P5R7L1	0	0	0	0	4	33.8	-20.8	BareSoil
P5	P5R7L2	1	0	0	3	4	33.8	-23.1	BareSoil
P5	P5R7L3	0	0	0	3	4	33.8	-25.4	BareSoil
P5	P5R7L4	0	0	0	2	4	33.8	-27.7	BareSoil
P5	P5R7L5	2	0	0	0	4	33.8	-30	BareSoil
P5	P5R7L6	0	0	0	0	4	33.8	-32.3	BareSoil
P5	P5R7L7	0	0	0	0	4	33.8	-34.6	BareSoil
P6	P6R1L1	0	0	0	0	4	20	-41.6	CoverCrop
P6	P6R1L2	1	0	0	0	4	20	-43.9	CoverCrop
P6	P6R1L3	1	0	0	2	4	20	-46.2	CoverCrop
P6	P6R1L4	0	0	0	0	4	20	-48.5	CoverCrop
P6	P6R1L5	2	0	0	1	4	20	-50.8	CoverCrop
P6	P6R1L6	0	0	2	2	4	20	-53.1	CoverCrop
P6	P6R1L7	0	0	1	2	4	20	-55.4	CoverCrop
P6	P6R2L1	1	0	0	0	4	22.3	-41.6	CoverCrop
P6	P6R2L2	0	0	0	0	4	22.3	-43.9	CoverCrop
P6	P6R2L3	0	0	0	0	4	22.3	-46.2	CoverCrop
P6	P6R2L4	0	0	0	0	4	22.3	-48.5	CoverCrop
P6	P6R2L5	0	0	0	0	4	22.3	-50.8	CoverCrop
P6	P6R2L6	0	0	0	0	4	22.3	-53.1	CoverCrop
P6	P6R2L7	0	0	0	0	4	22.3	-55.4	CoverCrop
P6	P6R3L1	0	0	0	0	4	24.6	-41.6	CoverCrop
P6	P6R3L2	1	0	0	0	4	24.6	-43.9	CoverCrop
P6	P6R3L3	0	0	0	0	4	24.6	-46.2	CoverCrop
P6	P6R3L4	0	0	0	0	4	24.6	-48.5	CoverCrop
P6	P6R3L5	0	0	0	0	4	24.6	-50.8	CoverCrop
P6	P6R3L6	0	0	0	0	4	24.6	-53.1	CoverCrop
P6	P6R3L7	0	0	0	0	4	24.6	-55.4	CoverCrop
P6	P6R4L1	0	0	0	1	4	26.9	-41.6	CoverCrop
P6	P6R4L2	0	0	0	0	4	26.9	-43.9	CoverCrop
P6	P6R4L3	0	0	0	0	4	26.9	-46.2	CoverCrop
P6	P6R4L4	0	0	1	2	4	26.9	-48.5	CoverCrop
P6	P6R4L5	0	0	0	0	4	26.9	-50.8	CoverCrop
P6	P6R4L6	0	0	0	0	4	26.9	-53.1	CoverCrop
P6	P6R4L7	0	0	0	0	4	26.9	-55.4	CoverCrop
P6	P6R5L1	1	0	0	0	4	29.2	-41.6	CoverCrop
P6	P6R5L2	0	0	0	0	4	29.2	-43.9	CoverCrop
P6	P6R5L3	0	0	0	0	4	29.2	-46.2	CoverCrop
P6	P6R5L4	0	0	0	0	4	29.2	-48.5	CoverCrop
P6	P6R5L5	1	0	0	0	4	29.2	-50.8	CoverCrop
P6	P6R5L6	1	0	0	2	4	29.2	-53.1	CoverCrop
P6	P6R5L7	1	0	1	2	4	29.2	-55.4	CoverCrop
P6	P6R6L1	0	0	0	0	4	31.5	-41.6	CoverCrop
P6	P6R6L2	3	0	0	0	4	31.5	-43.9	CoverCrop
P6	P6R6L3	1	0	0	0	4	31.5	-46.2	CoverCrop
P6	P6R6L4	0	0	0	0	4	31.5	-48.5	CoverCrop
P6	P6R6L5	0	0	1	1	4	31.5	-50.8	CoverCrop
P6	P6R6L6	0	0	0	1	4	31.5	-53.1	CoverCrop
P6	P6R6L7	0	0	1	1	4	31.5	-55.4	CoverCrop
P6	P6R7L1	0	0	0	0	4	33.8	-41.6	CoverCrop
P6	P6R7L2	0	0	0	2	4	33.8	-43.9	CoverCrop
P6	P6R7L3	0	0	0	0	4	33.8	-46.2	CoverCrop
P6	P6R7L4	1	0	0	0	4	33.8	-48.5	CoverCrop
P6	P6R7L5	0	0	0	0	4	33.8	-50.8	CoverCrop
P6	P6R7L6	0	0	1	1	4	33.8	-53.1	CoverCrop
P6	P6R7L7	0	0	1	4	4	33.8	-55.4	CoverCrop
